# Supplementary material for: Structure-based prediction and characterization of photo-crosslinking in native protein–RNA complexes
Source: Nat Commun. 2024 Mar 13;15:2279. doi: 10.1038/s41467-024-46429-y (PMC10937933; doi:10.1038/s41467-024-46429-y)
Supplement: Supplementary file 4 — Dataset 1 [file 41467_2024_46429_MOESM4_ESM.xlsx]

## Sheet: Dataset S1
Supplementary Data 1: Structural features associated with each nucleotide in protein-RNA complexes.
Features	No. features
Base conformation (syn, anti, other)	3
Sugar puckering (C3′-endo, C2′-endo, other)	3
Backbone conformation (BI, BII, other)	3
Single strandedness	1
Stacking with nucleotides upstream	1
Stacking with nucleotides downstream	1
Number of contacting amino acids of each type based on distance (<4.5 Å)	20+6
Planar stacking with amino-acid side chain	20+6
Hydrogen bond (PO4-group/amino-acid backbone)	20+6
Hydrogen bond (PO4-group/amino-acid side chain)	20+6
Hydrogen bond (sugar/amino-acid backbone)	20+6
Hydrogen bond (sugar/amino-acid side chain)	20+6
Hydrogen bond (base/amino-acid backbone)	20+6
Hydrogen bond (base/amino-acid side chain)	20+6
Base/amino acid pair	20+6
Total	246
