# Supplementary material for: Structure-based prediction and characterization of photo-crosslinking in native protein–RNA complexes
Source: Nat Commun. 2024 Mar 13;15:2279. doi: 10.1038/s41467-024-46429-y (PMC10937933; doi:10.1038/s41467-024-46429-y)
Supplement: Supplementary file 5 — Dataset 2 [file 41467_2024_46429_MOESM5_ESM.xlsx]

## Sheet: Dataset S2
Supplementary Data 2: Structural features associated with each amino acid in protein-RNA complexes.
Features	No. features
Number of contacting amino acids of each type based on distance (<4.5 Å)	4
Planar stacking with amino-acid side chain	4
Hydrogen bond (PO4-group/amino-acid backbone)	4
Hydrogen bond (PO4-group/amino-acid side chain)	4
Hydrogen bond (sugar/amino-acid backbone)	4
Hydrogen bond (sugar/amino-acid side chain)	4
Hydrogen bond (base/amino-acid backbone)	4
Hydrogen bond (base/amino-acid side chain)	4
Base/amino acid pair	4
Total	36
