# Supplementary material for: Structure-based prediction and characterization of photo-crosslinking in native protein–RNA complexes
Source: Nat Commun. 2024 Mar 13;15:2279. doi: 10.1038/s41467-024-46429-y (PMC10937933; doi:10.1038/s41467-024-46429-y)
Supplement: Supplementary file 6 — Dataset 3 [file 41467_2024_46429_MOESM6_ESM.xlsx]

## Sheet: Dataset S3
Supplementary Data 3: PDB structures included in the prediction of crosslinked nucleotides.
#	RBP name	RBD class	PDB ID	RNA ligand	No. RNA nucleotides	No. RNA nucleotides contacting protein	Data accession	included in Bae analysis
1	PUM	PUM	1M8Y	AUUGUACAUA	10	9	SRP012412	Y
2	RBFOX	RRM	2ERR	UGCAUGU	7	7	SRP012412	Y
3	TARDBP	RRM1/2	4BS2	GUGUGAAUGAAU	12	11	SRP012412	Y
4	QKI	KH/STAR	4JVH	ACUAACAA	8	7	SRP012412	Y
5	PTBP1	RRM1	2AD9	CUCUCU	6	6	SRP023497	Y
6	PTBP1	RRM2	2ADB	CUCUCU	6	6	SRP023497	Y
7	PTBP1	RRM34	2ADC	CUCUCUCUCUCU	12	12	SRP023497	Y
8	SRSF1	RRM2	2M8D	UGAAGGAC	8	8	SRP077661	Y
9	LIN28	let-7g	3TS2	gGGGUCUAUGAUACCACCCCGGAG	24	17	SRP012412
10	HNRNPC	RRM	2MZ1	UUUUC	5	5	SRP012412	Y
11	KHSRP	KH3	4B8T	AGGGU	5	5	SRP012412
12	ELAVL4	RRM1/2	1G2E	UAUUUAUUUA	10	9	PRJNA849576
13	DAZL	RRM	2XS2	GUUCUU	6	5	SRP161996
14	GRSF	RRM1	4QU6	GGG	3	3	SRP012412
15	GRSF	RRM3	4QU7	GGG	3	3	SRP012412	Y
16	IGF2BP1	KH3/4	2N8L	GCACACCC	8	7	SRP012412
17	KHDRBS	STAR	5EMO	AUUAAA	6	5	SRP012412; SRP080869
18	MBNL	ZnF1/2	5U9B	GUCUCGCUUUUCCCC	15	15	SRP013558	Y
19	Nova2	KH3	1EC6	GAGGACCUAGAUCACCCCUC	20	10	SRP002550
20	NOVA1	KH1/2	2ANN	CGCGGAUCAGUCACCCAAGCGCG	23	5	SRP002550
21	PCBP2	KH1	2PY9	AACCCUAACCCU	12	12	SRP012412	Y
22	HNRNPA1	RRM1	5MPG	UUAGGUC	7	7	SRP012412	Y
23	HNRNPA1	RRM2	5MPL	UCAGUU	6	6	SRP012412	Y
24	U2AF2	RRM1/2	2G4B	UUUUUUU	7	5	SRP012412	Y
25	CUGBP1	RRM1/2	3NNC	UUGUGU	6	4	SRP048524	Y
26	CUGBP2	RRM3	5M8I	UUUAA	5	5	SRP070569
27	HNRNPA2B1	RRM1/2	5HO4	AAGGACUAG	9	6	SRP059692	Y
28	TRA2B	RRM	2RRA	GAAGAA	6	5	SRP044265
29	ZFP36	ZnF1/2	1RGO	UUAUUUAUU	9	9	SRP101720	Y
