# Supplementary material for: Structure-based prediction and characterization of photo-crosslinking in native protein–RNA complexes
Source: Nat Commun. 2024 Mar 13;15:2279. doi: 10.1038/s41467-024-46429-y (PMC10937933; doi:10.1038/s41467-024-46429-y)
Supplement: Supplementary file 7 — Dataset 4 [file 41467_2024_46429_MOESM7_ESM.xlsx]

## Sheet: Dataset S4
Supplementary Data 4: RNA nucleotides with associated structural features and prediction results of crosslinking status.
							Single strandedness	Sugar conformation			Puckering			BI			Nt stacking		Interaction with AA																										hbond_po4:sidechain
#	Protein	PDB ID	chain.nucleotide	CLIP XL status	Predicted XL status	Pr (XL)	single_stranded	sugar_conf_anti	sugar_conf_syn	sugar_conf_other	puckering_C3_endo	puckering_C2_endo	puckering_other	BI_BI	BI_BII	BI_other	ntstacking_upper	ntstacking_down	interact_ALA	interact_ARG	interact_ASN	interact_ASP	interact_CYS	interact_GLN	interact_GLU	interact_GLY	interact_HIS	interact_ILE	interact_LEU	interact_LYS	interact_MET	interact_PHE	interact_PRO	interact_SER	interact_THR	interact_TRP	interact_TYR	interact_VAL	interact_polar	interact_positive	interact_negative	interact_hydrophobic	interact_aromatic	interact_aliphatic	hbond_po4:sidechain_ALA	hbond_po4:sidechain_ARG	hbond_po4:sidechain_ASN	hbond_po4:sidechain_ASP	hbond_po4:sidechain_CYS
1	PUM	1M8Y	C.A11	0	0	0.32	1	1	0	0	1	0	0	0	0	1	0	1	0	0	1	0	0	0	0	0	0	0	0	0	0	0	0	0	0	0	0	0	1	0	0	0	0	0	0	0	0	0	0
2	PUM	1M8Y	C.U13	0	0	0.13	1	1	0	0	1	0	0	1	0	0	0	0	0	0	1	0	0	2	0	0	1	0	0	0	0	0	0	0	0	0	2	0	6	1	0	0	3	0	0	0	0	0	0
3	PUM	1M8Y	C.G14	0	0	0.47	1	1	0	0	1	0	0	1	0	0	1	0	0	0	1	0	0	0	1	0	0	0	0	0	0	0	0	1	0	0	2	0	4	0	1	0	2	0	0	0	0	0	0
4	PUM	1M8Y	C.U15	0	0	0.21	1	1	0	0	1	0	0	1	0	0	0	0	0	0	2	0	0	2	0	0	0	0	0	0	0	1	0	0	0	0	1	0	5	0	0	1	2	0	0	0	0	0	0
5	PUM	1M8Y	C.A16	0	0	0.09	1	1	0	0	1	0	0	1	0	0	0	0	0	1	0	0	1	1	0	0	0	0	0	0	0	0	0	0	0	0	1	0	3	1	0	0	1	0	0	0	0	0	0
6	PUM	1M8Y	C.C17	0	0	0.17	1	1	0	0	1	0	0	0	0	1	0	0	0	1	1	0	0	1	0	0	1	0	0	0	0	0	0	0	0	0	0	0	3	2	0	0	1	0	0	0	0	0	0
7	PUM	1M8Y	C.A18	0	0	0.04	1	1	0	0	1	0	0	1	0	0	0	0	0	1	1	0	1	2	0	0	1	0	0	0	0	0	0	0	0	0	0	0	5	2	0	0	1	0	0	0	0	0	0
8	PUM	1M8Y	C.U19	0	0	0.18	1	1	0	0	1	0	0	1	0	0	0	0	0	1	1	0	0	1	0	0	0	0	0	0	0	0	0	0	0	0	2	1	4	1	0	1	2	1	0	1	0	0	0
9	PUM	1M8Y	C.A20	0	0	0.12	1	1	0	0	1	0	0	0	0	1	0	0	0	1	0	0	0	2	0	0	0	0	0	0	0	1	0	1	0	0	1	0	4	1	0	1	2	0	0	0	0	0	0
10	RBFOX RRM	2ERR	B.U197	0	1	0.58	1	0.933333	0	0.0666667	0.633333	0	0.366667	0.5	0	0.5	0	0	0	1.93333	0.133333	0	0	0	0	0.466667	0	0	0	0	0	1	0	0.433333	0	0	0	0	0.566667	1.93333	0	1.46667	1	0	0	0.3	0	0	0
11	RBFOX RRM	2ERR	B.G198	1	1	0.68	1	1	0	0	0	0.966667	0.0333333	0	0.0333333	0.966667	0	0	0	1	1	0	0	0	0	1	0	1	0	0	0	1	1	0	0	0	0	0	1	1	0	4	1	2	0	0.1	0	0	0
12	RBFOX RRM	2ERR	B.C199	0	0	0.38	1	1	0	0	0	1	0	0	0	1	0	0	0	0.966667	1	0	0	0	0	0.5	0	0	0	1	0	1	0	0.833333	0	0	0	0	1.83333	1.96667	0	1.5	1	0	0	0	0	0	0
13	RBFOX RRM	2ERR	B.A200	0	0	0.08	1	1	0	0	0	0.9	0.1	0	0.733333	0.266667	0	0	0	0.0333333	1	0	0	0	0	1	0	0	0	1	0	1	0	0.966667	0	0	0	0	1.96667	1.03333	0	2	1	0	0	0	0	0	0
14	RBFOX RRM	2ERR	B.U201	0	0	0.24	1	1	0	0	0	1	0	0	0.5	0.5	0	0	1	0	2	0	0	0	0	0	1	0	0	0	0.0333333	1	0	0	1	0	0	0	4	1	0	2.03333	2	1	0	0	0	0	0
15	RBFOX RRM	2ERR	B.G202	1	1	0.59	1	0	1	0	0	1	0	0.0333333	0.233333	0.733333	0	0	1.06667	1.96667	0	0	0	0	0.9	0	0	1	0	0	0.0333333	1	0	0	1	0	0	0.0333333	1	1.96667	0.9	3.13333	1	2.1	0	1.06667	0	0	0
16	RBFOX RRM	2ERR	B.U203	0	0	0.2	1	1	0	0	0	0	1	0	0	1	0	0	0	0	0	0	0	0	0	0	0	0.1	0	0.2	0	0.566667	0	0	0	0	0	0	0	0.2	0	0.666667	0.566667	0.1	0	0.733333	0	0	0
17	TARDBP RRM1/2	4BS2	B.G1	0	0	0.27	1	1	0	0	0	1	0	0	0.95	0.05	0	0	0	0.1	0	0	0	0	0	0	0.35	0	0	0	0	0	0	0	0	1	0	0	1.35	0.45	0	0	1.35	0	0	0	0	0	0
18	TARDBP RRM1/2	4BS2	B.U2	0	0	0.2	1	1	0	0	0.65	0.35	0	0	0	1	0	0.05	0	0.05	0	0	0	0	0	0	0	0	0	0	0	0	0	0	0	0	0	0	0	0.05	0	0	0	0	0	0	0	0	0
19	TARDBP RRM1/2	4BS2	B.G3	0	1	0.71	1	0	1	0	0	0.95	0.05	0	0	1	0.05	0	0	0.9	0	1	0.05	0	0	1	0	0	1	0	0	0	0	0	0	1.15	0	0	1.2	0.9	1	2	1.15	1	0	0	0	0	0
20	TARDBP RRM1/2	4BS2	B.U4	0	0	0.41	1	1	0	0	0	0.7	0.3	0	0.8	0.2	0	0	0	0	1	0	0	0	0	0	0	1	1.45	1	0	0	1	0	0	0	0	0	1	1	0	3.45	0	3.45	0	0	0	0	0
21	TARDBP RRM1/2	4BS2	B.G5	0	0	0.33	1	1	0	0	0.2	0.5	0.3	0.35	0	0.65	0	0	0	1	0	1.45	0	0	0	0	0.1	0	0	1.05	0	1	1	2.45	0	0	0	0.15	2.55	2.15	1.45	2.15	1.1	1.15	0	0.05	0.2	0	0
22	TARDBP RRM1/2	4BS2	B.A6	0	0	0.36	1	0.85	0	0.15	0.45	0.3	0.25	0.25	0	0.75	0	0.55	0.35	0.45	0	0.3	0.35	0	0	0	0	0	0.8	1.35	0	0	0	0	0	0	0	0	0.35	1.8	0.3	1.15	0	1.15	0	0.45	0.1	0	0
23	TARDBP RRM1/2	4BS2	B.A7	0	0	0.26	1	1	0	0	0.15	0.45	0.4	0	0.25	0.75	0.55	0	0.95	1	0	0	0	0	0	0	0	0	0.65	0	0	0.15	0	0	0	0	0	0	0	1	0	1.75	0.15	1.6	0	1.15	0	0	0
24	TARDBP RRM1/2	4BS2	B.U8	1	0	0.36	1	1	0	0	0	1	0	0	0.15	0.85	0	0	1	0	1	0	0	0	1	0	0	0	0	0	0	2	0	1	0	0	0	0	2	0	1	3	2	1	0	0.05	0	0	0
25	TARDBP RRM1/2	4BS2	B.G9	0	1	0.62	1	0	1	0	0.1	0.9	0	0.5	0	0.5	0	0	0.5	0	0.05	0	0	0	1	0	0	0	0	2	0	2	0.95	0	0	0	0	0	0.05	2	1	3.45	2	1.45	0	0.05	0	0	0
26	TARDBP RRM1/2	4BS2	B.A10	0	0	0.28	1	1	0	0	0.35	0.1	0.55	0.6	0	0.4	0	0.6	0	0	0	0	0	0	0	0	0.15	0	0	1.05	0	0.1	0	0	0	0	0	0	0.15	1.2	0	0.1	0.25	0	0	0.2	0	0	0
27	TARDBP RRM1/2	4BS2	B.A11	0	0	0.15	1	1	0	0	1	0	0	0.6	0	0.4	0.6	0	0	0	0.05	0	0	0	0	0	0.05	0	0	0.1	0	0	0	0	0	0	0	0	0.1	0.15	0	0	0.05	0	0	0	0	0	0
28	QKI	4JVH	D.A4	0	0	0.16	1	0	1	0	0	1	0	0	0	1	0	0	1	0	0	0	0	0	0	0	0	0	1	0	0	0	0	0	1	0	1	0	2	0	0	2	1	2	0	0	0	0	0
29	QKI	4JVH	D.C5	0	0	0.07	1	1	0	0	0	1	0	0	0	1	0	0	0	0	0	0	0	0	0	0	0	0	1	1	0	0	0	0	0	0	0	0	0	1	0	1	0	1	0	0	0	0	0
30	QKI	4JVH	D.U6	0	0	0.16	1	1	0	0	0	1	0	0	0	1	0	0	0	1	1	0	0	1	0	2	0	0	0	1	0	0	1	0	0	0	0	0	2	2	0	3	0	1	0	1	0	0	0
31	QKI	4JVH	D.A7	0	0	0.33	1	1	0	0	0	1	0	0	0	1	0	0	0	1	1	0	0	0	0	1	0	0	1	0	0	0	0	1	0	0	0	1	2	1	0	3	0	2	0	0	0	0	0
32	QKI	4JVH	D.A8	0	0	0.22	1	1	0	0	1	0	0	1	0	0	0	1	0	1	0	0	0	0	0	0	0	1	1	0	1	0	0	0	0	0	0	1	0	1	0	4	0	3	0	0	0	0	0
33	QKI	4JVH	D.C9	0	0	0.16	1	1	0	0	1	0	0	0	0	1	1	1	0	1	0	0	0	0	0	0	0	0	0	0	1	0	0	0	0	0	0	0	0	1	0	1	0	0	0	0	0	0	0
34	QKI	4JVH	D.A10	0	0	0.26	1	1	0	0	1	0	0	0	0	1	1	1	0	1	0	0	0	0	0	0	0	0	0	0	0	0	0	0	0	1	0	0	1	1	0	0	1	0	0	0	0	0	0
35	PTBP1 RRM1	2AD9	B.C147	1	0	0.44	1	1	0	0	0	1	0	0	0.05	0.95	0	0	0	0	0.35	0	0	0	0	0	0	0	0.05	0.8	0	0	0	0	0	0	0.1	0	0.45	0.8	0	0.05	0.1	0.05	0	0.3	0	0	0
36	PTBP1 RRM1	2AD9	B.U148	0	0	0.36	1	1	0	0	0	1	0	0	0.5	0.5	0	0	0	1.05	0	0	0	0.85	0	0	0.05	0	0	0	0	0	0	0.3	0	0	0	0	1.2	1.1	0	0	0.05	0	0	0.4	0	0	0
37	PTBP1 RRM1	2AD9	B.C149	0	0	0.41	1	1	0	0	0	0.95	0.05	0	0.1	0.9	0	0	0	0.1	1	0	0	0.75	0	0	2	0	0	0	0	2	0	1.2	0	0	0	0	4.95	2.1	0	2	4	0	0	0.1	0	0	0
38	PTBP1 RRM1	2AD9	B.U150	0	0	0.28	1	1	0	0	0.7	0	0.3	0.55	0	0.45	0	0.05	0	0	0	0	0	0	0.95	0	0.05	0	1.95	0.95	0	1	0	0.05	0.6	0	0	0	0.7	1	0.95	2.95	1.05	1.95	0	0	0	0	0
39	PTBP1 RRM1	2AD9	B.C151	0	0	0.15	1	1	0	0	0.25	0.75	0	0.1	0.15	0.75	0.05	0	0	0	0	0.05	0	0	0.05	0	0.05	0	0	0.15	0.05	0	0.05	0.1	0	0	0	0	0.15	0.2	0.1	0.1	0.05	0.05	0	0	0	0	0
40	PTBP1 RRM1	2AD9	B.U152	0	0	0.36	1	0.7	0.3	0	0.2	0.8	0	0	0	1	0	0	0	0	0	0.05	0	0	0	0.05	0	0	0	0.05	0	0	0	0	0.05	0	0	0	0.05	0.05	0.05	0.05	0	0	0	0	0	0	0
41	PTBP1 RRM2	2ADB	B.C299	1	0	0.27	1	1	0	0	0.85	0.1	0.05	0.05	0.1	0.85	0	0	0	0.05	0	0	0	0	0	0	0	0	0	0.05	0	0	0	0	0	0	0	0	0	0.1	0	0	0	0	0	0.05	0	0	0
42	PTBP1 RRM2	2ADB	B.U300	0	1	0.62	1	1	0	0	0.05	0.6	0.35	0.05	0	0.95	0	0	0	0.55	0.05	0	0	0.35	0	0	0	0.3	0	0.3	0	0	0	0	0	0	0	0	0.4	0.85	0	0.3	0	0.3	0	0.25	0	0	0
43	PTBP1 RRM2	2ADB	B.C301	0	0	0.34	1	1	0	0	0.45	0	0.55	0.45	0.05	0.5	0	0	0	1	0	0.05	0	0	0	0	0	0	2	1	0	0.8	0	1	0	0	0	0	1	2	0.05	2.8	0.8	2	0	0.75	0	0	0
44	PTBP1 RRM2	2ADB	B.U302	0	0	0.27	1	1	0	0	1	0	0	0.5	0.05	0.45	0	0.05	0	0	1	0	0	0	0	0	0	1	2.95	0.8	0	0	0	0.75	0	0	0	0.1	1.75	0.8	0	4.05	0	4.05	0	0	0	0	0
45	PTBP1 RRM2	2ADB	B.C303	0	0	0.45	1	1	0	0	0.6	0.15	0.25	0.1	0.15	0.75	0.05	0	0	0	0.1	0	0	0	0	0	0	0	0.1	0.05	0	0	0	0	0	0	0	0	0.1	0.05	0	0.1	0	0.1	0	0	0.05	0	0
46	PTBP1 RRM2	2ADB	B.U304	0	0	0.23	1	0.7	0.1	0.2	0.9	0.05	0.05	0	0	1	0	0	0	0	0.45	0.1	0	0.05	0	0	0	0	0	0.85	0	0	0.05	0.3	0.05	0	1	0.1	1.85	0.85	0.1	0.15	1	0.15	0	0	0.05	0	0
47	PTBP1 RRM34	2ADC	B.C532	1	1	0.56	1	0.85	0.15	0	0.45	0.5	0.05	0.15	0.05	0.8	0	0.15	0	0.05	0.1	0	0	0	0	0	0.05	0	0	0.25	0	0	0	0	0	0	0	0	0.15	0.35	0	0	0.05	0	0	0.05	0	0	0
48	PTBP1 RRM34	2ADC	B.U533	0	1	0.73	1	0.55	0.4	0.05	0.2	0.75	0.05	0.1	0.2	0.7	0.15	0	0	0.15	0.25	0.05	0	0	0.05	0	0.15	0	0.05	0.2	0	0	0.05	0	0	0	0	0	0.4	0.5	0.1	0.1	0.15	0.1	0	0.35	0	0	0
49	PTBP1 RRM34	2ADC	B.C534	0	0	0.3	1	1	0	0	0.85	0	0.15	0	0	1	0	0.25	0	1.25	1.2	0	0	0.05	0	0	0.1	0.1	0	0.55	0	1	0.1	0.25	0	0	0	0	1.6	1.9	0	1.2	1.1	0.2	0	0.8	0.1	0	0
50	PTBP1 RRM34	2ADC	B.U535	0	0	0.43	1	1	0	0	0	1	0	0	0.2	0.8	0.25	0	0	1.25	0.95	0	0	0	0	0	2.05	0.05	0	0	0	0.4	0	1.85	0	0	0	0.45	4.85	3.3	0	0.9	2.45	0.5	0	1.1	0.1	0	0
51	PTBP1 RRM34	2ADC	B.C536	0	0	0.26	1	1	0	0	0.05	0.15	0.8	0.45	0.3	0.25	0	0	0	0	0.75	0	0	0	0	0	1	0	1	1	0	2	0	2.85	0	0	0	0	4.6	2	0	3	3	1	0	0.05	0	0	0
52	PTBP1 RRM34	2ADC	B.U537	0	0	0.33	1	1	0	0	0.25	0.4	0.35	0	0	1	0	0	0	0	0	0.05	0	0.8	0	0	0	0	0	1.8	0	1.45	0	0	0	0	0	0	0.8	1.8	0.05	1.45	1.45	0	0	0	0	0	0
53	PTBP1 RRM34	2ADC	C.C538	1	1	0.83	1	0.65	0.35	0	0.25	0.7	0.05	0	0.05	0.95	0	0	0	0.05	0.1	0	0	0	0	0	0	0	0	0.45	0	0	0	0	0	0	0	0	0.1	0.5	0	0	0	0	0	0.1	0	0	0
54	PTBP1 RRM34	2ADC	C.U539	0	0	0.29	1	1	0	0	0	1	0	0	0.25	0.75	0	0	0	1	0	0	0	0	0	0	0	0	0.95	0	0	0	0	0	1	0	0	0	1	1	0	0.95	0	0.95	0	0.75	0.45	0	0
55	PTBP1 RRM34	2ADC	C.C540	0	0	0.3	1	1	0	0	0	0.6	0.4	0	0.3	0.7	0	0	0	0	0	0	0	0	0	0	1	0	2.8	1	0	0	0	1	0.1	0	0	0	2.1	2	0	2.8	1	2.8	0	0	0	0	0
56	PTBP1 RRM34	2ADC	C.U541	0	0	0.13	1	1	0	0	0	0.65	0.35	0	0.05	0.95	0	0	0	0	1	0	0	1.2	0	0	1	0	0.95	0.05	0	0	0	0	0	0	0	1	3.2	1.05	0	1.95	1	1.95	0	0	0	0	0
57	PTBP1 RRM34	2ADC	C.C542	0	0	0.09	1	1	0	0	0.7	0	0.3	0	0	1	0	0	0	0	0	0	0	0	0	0	0	0	0.8	0.35	0	1	0	0	0	0	0	0	0	0.35	0	1.8	1	0.8	0	0	0	0	0
58	PTBP1 RRM34	2ADC	C.U543	0	0	0.22	1	1	0	0	1	0	0	0	0	1	0	0	0	0.9	0	0.05	0	0.85	0	0.05	0	0	0.7	0.1	0	0	0.8	0	0.05	0	0	0	0.9	1	0.05	1.55	0	1.5	0	0	0	0	0
59	SRSF1 RRM2	2M8D	A.U1	0	0	0.26	1	0.75	0	0.25	0.5625	0.125	0.3125	0.125	0	0.875	0	0.1875	0.0625	0.3125	0	0	0	0	0	0	0	0	0	0	0	0	0.125	0	0	0	0.0625	0	0.0625	0.3125	0	0.1875	0.0625	0.1875	0	0.3125	0	0	0
60	SRSF1 RRM2	2M8D	A.G2	0	0	0.2	1	0.9375	0	0.0625	0.125	0.5625	0.3125	0.0625	0	0.9375	0.1875	0.5625	0.0625	0.3125	0	0	0	0	0	0.125	0	0	0	0	0.125	0	0.0625	0	0	0	0.125	0	0.125	0.3125	0	0.375	0.125	0.125	0	0.4375	0	0	0
61	SRSF1 RRM2	2M8D	A.A3	0	0	0.33	1	1	0	0	0.375	0	0.625	0.1875	0.0625	0.75	0.5625	0	0.125	0.5	0	0	0	0	0	0.25	0	0	0	0	0.0625	0	0	0	0	0	0.1875	0	0.1875	0.5	0	0.4375	0.1875	0.125	0	0.25	0	0	0
62	SRSF1 RRM2	2M8D	A.A4	0	0	0.39	1	1	0	0	0	0.8125	0.1875	0	0.5625	0.4375	0	0	0	0.75	0	0.4375	0	0	0	0.0625	0	0	0	0	0.0625	0	0.1875	0	0	0.3125	0.125	0.1875	0.4375	0.75	0.4375	0.5	0.4375	0.375	0	0.125	0	0	0
63	SRSF1 RRM2	2M8D	A.G5	0	0	0.49	1	1	0	0	1	0	0	0	0	1	0	0	1	0.8125	0	1	0.125	0	0	0.0625	0	0	0	0.125	0	0	0.375	1	0	1	1	0.0625	3.125	0.9375	1	1.5	2	1.4375	0	0.4375	0	0	0
64	SRSF1 RRM2	2M8D	A.G6	1	1	0.52	1	1	0	0	0	1	0	0	0.125	0.875	0	0	0	1.0625	0	1.1875	0	1	0	0	0	0	0	1	0	0	0	0	0	1	0.0625	0	2.0625	2.0625	1.1875	0	1.0625	0	0	0.125	0	0	0
65	SRSF1 RRM2	2M8D	A.A7	0	1	0.57	1	1	0	0	1	0	0	0	0	1	0	0.75	0	0	0	1	0	1	0	0	1	0	0	0	0	0	0	1	0	0	0	0	3	1	1	0	1	0	0	0.0625	0	0	0
66	SRSF1 RRM2	2M8D	A.C8	0	0	0.06	1	1	0	0	0.5625	0.3125	0.125	0	0	1	0.75	0	0	0	0	0.1875	0	0	0.25	0	0.9375	0	0	0	0	0	0	0	0	0	0	0	0.9375	0.9375	0.4375	0	0.9375	0	0	0	0	0	0
67	LIN28 let-7g	3TS2	U.GMP1	0	0	0.07	0	1	0	0	1	0	0	1	0	0	0	0	0	0	0	0	0	0	0	0	1	0	0	1	0	1	0	0	0	0	1	1	2	2	0	2	3	1	0	0	0	0	0
68	LIN28 let-7g	3TS2	U.G2	0	0	0.1	0	1	0	0	1	0	0	1	0	0	0	0	0	0	0	0	0	0	0	0	0	0	0	1	0	0	0	0	0	0	0	0	0	1	0	0	0	0	0	0	0	0	0
69	LIN28 let-7g	3TS2	U.C6	0	0	0.38	1	1	0	0	1	0	0	0	0	1	0	1	0	3	0	0	0	0	0	0	0	0	0	0	0	0	0	0	0	0	0	0	0	3	0	0	0	0	0	0	0	0	0
70	LIN28 let-7g	3TS2	U.U7	0	0	0.26	1	1	0	0	0	1	0	0	0	1	0	1	0	0	0	0	0	0	0	1	0	0	0	0	0	1	0	0	0	0	0	0	0	0	0	2	1	0	0	1	0	0	0
71	LIN28 let-7g	3TS2	U.A8	0	0	0.23	1	1	0	0	0	1	0	0	0	1	1	0	0	1	0	0	0	1	0	1	0	0	0	0	0	1	0	0	0	0	0	0	1	1	0	2	1	0	0	0	0	0	0
72	LIN28 let-7g	3TS2	U.U9	0	0	0.22	1	1	0	0	0	1	0	0	0	1	0	0	0	1	0	0	0	0	0	0	0	0	0	0	1	0	0	0	0	0	0	0	0	1	0	1	0	0	0	0	0	0	0
73	LIN28 let-7g	3TS2	U.G10	0	0	0.27	1	0	1	0	0	1	0	0	1	0	0	0	0	0	0	0	0	0	0	0	1	0	0	1	0	1	0	1	0	0	0	0	2	2	0	1	2	0	0	0	0	0	0
74	LIN28 let-7g	3TS2	U.A11	0	0	0.37	1	1	0	0	0	1	0	0	0	1	0	0	0	0	0	0	0	0	1	1	0	0	1	1	0	1	0	1	0	0	0	0	1	1	1	3	1	1	0	0	0	0	0
75	LIN28 let-7g	3TS2	U.U12	1	0	0.43	1	1	0	0	0	1	0	0	0	1	0	0	0	0	0	1	0	0	0	0	0	0	0	1	0	1	0	0	0	1	0	0	1	1	1	1	2	0	0	0	0	0	0
76	LIN28 let-7g	3TS2	U.A13	0	0	0.19	1	1	0	0	1	0	0	1	0	0	0	1	0	0	1	0	0	0	0	0	0	0	0	0	0	0	0	0	0	1	0	0	2	0	0	0	1	0	0	0	0	0	0
77	LIN28 let-7g	3TS2	U.C15	0	1	0.66	1	1	0	0	0	1	0	0	1	0	0	0	0	2	1	0	0	0	0	0	0	0	0	0	0	1	0	0	0	0	0	1	1	2	0	2	1	1	0	0	0	0	0
78	LIN28 let-7g	3TS2	U.A16	0	0	0.08	0	1	0	0	1	0	0	1	0	0	1	0	0	1	0	0	0	0	0	0	0	0	0	0	0	0	0	0	0	0	0	0	0	1	0	0	0	0	0	0	0	0	0
79	LIN28 let-7g	3TS2	U.C20	0	0	0.13	0	1	0	0	1	0	0	1	0	0	0	0	0	0	0	0	0	0	0	0	0	0	0	0	0	0	0	0	0	0	0	1	0	0	0	1	0	1	0	0	0	0	0
80	LIN28 let-7g	3TS2	U.G21	1	0	0.26	1	1	0	0	0	1	0	0	0	1	0	0	0	0	0	0	1	0	0	0	1	0	0	2	1	0	0	0	0	0	0	1	2	3	0	2	1	1	0	0	0	0	0
81	LIN28 let-7g	3TS2	U.G22	0	0	0.27	1	0	1	0	0	1	0	0	0	1	0	0	0	0	1	0	0	1	0	0	0	0	0	1	0	0	1	0	0	0	0	0	2	1	0	1	0	1	0	0	0	0	0
82	LIN28 let-7g	3TS2	U.A23	0	0	0.11	1	1	0	0	1	0	0	1	0	0	0	0	1	0	1	0	0	0	0	0	0	0	0	1	0	0	0	0	0	0	1	0	2	1	0	1	1	1	0	0	0	0	0
83	LIN28 let-7g	3TS2	U.G24	0	0	0.38	1	1	0	0	0	1	0	0	0	1	0	0	1	1	0	1	1	0	0	0	1	0	0	0	0	0	0	0	0	0	1	0	3	2	1	1	2	1	0	0	0	0	0
84	HNRNPC RRM	2MZ1	B.U1	0	0	0.3	1	0.9	0	0.1	0	0.9	0.1	0	0	1	0	0	1	0.95	1.6	0.9	0	0	0	2.5	0	0	0.1	1.3	0	0.9	0	0	0	0	0	0	1.6	2.25	0.9	4.5	0.9	1.1	0	0	0	0	0
85	HNRNPC RRM	2MZ1	B.U2	1	1	0.69	1	1	0	0	0	1	0	0	0	1	0	0	2	0.95	1	0	0	0	0.9	0	0	0	1	0	0	2	1	0	0	0	0	0	1	0.95	0.9	6	2	4	0	0.9	0	0	0
86	HNRNPC RRM	2MZ1	B.U3	0	0	0.48	1	1	0	0	0	1	0	0	0	1	0	0	1	1	1	0	0	0	0	0	0	0	0	0	0	1	0	0.1	1	0	0	0	2.1	1	0	2	1	1	0	0	0	0	0
87	HNRNPC RRM	2MZ1	B.U4	0	0	0.17	1	1	0	0	0	1	0	0	0.05	0.95	0	0	0	0	2	0	0	0	0	0	1	0	0	0	0	0	0	0.65	1	0	0	1	4.65	1	0	1	1	1	0	0	0.05	0	0
88	HNRNPC RRM	2MZ1	B.C5	0	0	0.19	1	0.25	0.55	0.2	0.45	0.45	0.1	0	0	1	0	0	0.05	0	0.05	0	0	0	0	0	0.1	0	0	0.15	0	0	0	0	0.05	0	0	0.15	0.2	0.25	0	0.2	0.1	0.2	0	0	0	0	0
89	KHSRP KH3	4B8T	B.A1	0	0	0.14	1	1	0	0	1	0	0	1	0	0	0	0	0	0	0	0	0	0	0	0	0.05	0	0	0	0	0	0.1	0	0	0	0	1	0.05	0.05	0	1.1	0.05	1.1	0	0.15	0	0	0
90	KHSRP KH3	4B8T	B.G2	0	0	0.04	1	1	0	0	0	0.9	0.1	0	0	1	0	0	0	1	0	0	0	0	0	1	1	0	0	0	0	0	0	0.9	0	0	0	1.85	1.9	2	0	2.85	1	1.85	0	0	0	0	0
91	KHSRP KH3	4B8T	B.G3	0	0	0.3	1	1	0	0	0	0.95	0.05	0	0	1	0	0	0	0	0	0.05	0	0.2	0	1	0	1	0	1.15	0	1	0	0	0	0	0	1	0.2	1.15	0.05	4	1	2	0	0	0	0	0
92	KHSRP KH3	4B8T	B.G4	1	0	0.27	1	1	0	0	1	0	0	1	0	0	0	1	0	0.2	0	0	0	1.95	0	1	0	2.4	0	0	0	1	0	0	0	0	0	0	1.95	0.2	0	4.4	1	2.4	0	0	0	0	0
93	KHSRP KH3	4B8T	B.U5	0	0	0.15	1	1	0	0	0	0	1	0	0	1	1	0	0	0.15	0	0	0	0.65	0	0	0	0.15	0	0	0	0	0	0	0	0	0	0	0.65	0.15	0	0.15	0	0.15	0	0	0	0	0
94	ELAVL4 RRM1/2	1G2E	B.U2	0	0	0.22	1	1	0	0	0	1	0	0	0	1	0	0	0	1	0	0	0	0	0	2	0	0	0	0	0	0	0	1	0	0	1	1	2	1	0	3	1	1	0	1	0	0	0
95	ELAVL4 RRM1/2	1G2E	B.A3	0	0	0.35	1	0	1	0	0	1	0	0	0	1	0	0	1	0	0	0	0	0	0	0	0	0	0	1	0	1	0	0	0	0	1	0	1	1	0	2	2	1	0	1	0	0	0
96	ELAVL4 RRM1/2	1G2E	B.U4	0	0	0.42	1	1	0	0	0	1	0	0	0	1	0	0	0	1	1	0	0	0	0	0	0	0	0	0	0	1	0	0	0	0	0	0	1	1	0	1	1	0	0	0	0	0	0
97	ELAVL4 RRM1/2	1G2E	B.U5	0	0	0.44	1	1	0	0	0	1	0	0	0	1	0	0	0	1	0	0	0	0	0	0	0	0	0	1	0	0	0	0	2	0	1	0	3	2	0	0	1	0	0	0	0	0	0
98	ELAVL4 RRM1/2	1G2E	B.U6	0	0	0.2	1	1	0	0	1	0	0	0	0	1	0	1	0	0	0	0	0	1	0	0	0	0	0	0	0	0	0	0	0	0	0	0	1	0	0	0	0	0	0	0	0	0	0
99	ELAVL4 RRM1/2	1G2E	B.A7	0	0	0.13	1	1	0	0	1	0	0	0	0	1	1	0	0	0	0	0	0	1	0	1	0	0	1	0	0	0	0	1	0	0	0	0	2	0	0	2	0	1	0	1	0	0	0
100	ELAVL4 RRM1/2	1G2E	B.U8	1	0	0.38	1	1	0	0	0	1	0	0	1	0	0	0	0	2	1	0	0	0	0	0	0	2	0	1	0	0	0	0	1	0	1	0	3	3	0	2	1	2	0	1	0	0	0
101	ELAVL4 RRM1/2	1G2E	B.U9	0	0	0.38	1	1	0	0	0	1	0	0	0	1	0	0	1	1	0	0	0	0	0	0	0	2	0	0	0	1	1	1	0	0	1	0	2	1	0	5	2	4	0	0	0	0	0
102	ELAVL4 RRM1/2	1G2E	B.U10	1	0	0.22	1	1	0	0	0	1	0	0	0	1	0	0	1	0	1	0	0	0	0	0	0	0	0	1	0	1	0	1	0	0	0	0	2	1	0	2	1	1	0	0	0	0	0
103	DAZL RRM	2XS2	B.G3	0	0	0.08	1	1	0	0	0	1	0	0	0	1	0	0	0	0	0	0	0	0	0	1	0	0	1	1	0	1	0	0	0	0	0	0	0	1	0	3	1	1	0	0	0	0	0
104	DAZL RRM	2XS2	B.U4	1	0	0.37	1	1	0	0	0	1	0	0	0	1	0	0	1	0	0	0	0	0	0	1	0	1	0	0	0	2	1	0	0	0	0	0	0	0	0	6	2	3	0	0	0	0	0
105	DAZL RRM	2XS2	B.U5	1	0	0.42	1	1	0	0	0	1	0	0	0	1	0	0	1	1	0	0	0	0	0	0	0	2	0	1	1	1	0	0	1	0	0	0	1	2	0	5	1	3	0	0	0	0	0
106	DAZL RRM	2XS2	B.C6	0	0	0.06	1	1	0	0	1	0	0	1	0	0	0	1	0	0	0	0	0	0	0	0	1	0	0	0	0	0	0	0	0	0	0	0	1	1	0	0	1	0	0	0	0	0	0
107	DAZL RRM	2XS2	B.U7	0	0	0.23	1	1	0	0	0	1	0	0	0	1	1	0	0	0	0	0	0	0	0	0	0	0	0	1	0	0	0	0	1	0	0	0	1	1	0	0	0	0	0	2	0	0	0
108	GRSF RRM1	4QU6	B.G802	1	0	0.48	1	1	0	0	0	1	0	0	0	1	0	0	0	1	0	0	0	0	0	2	0	0	1	0	0	0	1	0	0	1	0	0	1	1	0	4	1	2	0	0	0	0	0
109	GRSF RRM1	4QU6	B.G803	1	1	0.78	1	1	0	0	0	1	0	0	0	1	0	0	0	1	0	0	0	2	1	1	0	0	0	0	0	0	0	0	0	0	1	0	3	1	1	1	1	0	0	0	0	0	0
110	GRSF RRM1	4QU6	B.G804	1	1	0.55	1	0	1	0	0	1	0	0	0	1	0	0	0	1	0	0	0	1	1	1	0	0	0	0	0	0	0	0	0	0	0	0	1	1	1	1	0	0	0	0	0	0	0
111	GRSF RRM3	4QU7	U.G802	1	1	0.64	1	1	0	0	0	1	0	0	0	1	0	0	0	1	0	0	0	1	0	0	1	0	1	0	0	1	1	0	1	0	0	0	3	2	0	3	2	2	0	0	0	0	0
112	GRSF RRM3	4QU7	U.G803	1	1	0.77	1	1	0	0	0	1	0	0	0	1	0	0	0	2	0	0	0	0	1	1	1	0	0	0	0	0	0	0	0	0	1	0	2	3	1	1	2	0	0	0	0	0	0
113	GRSF RRM3	4QU7	U.G804	1	1	0.6	1	0	1	0	0	1	0	0	0	1	0	0	0	2	0	0	0	0	1	1	0	0	0	0	0	0	0	0	0	0	0	0	0	2	1	1	0	0	0	0	0	0	0
114	IGF2BP1 KH3/4	2N8L	B.G1	0	0	0.15	1	1	0	0	0	0.0833333	0.916667	0.5	0	0.5	0	0.166667	0	0	0	0	0	0	0.333333	0	0	0	0	0.166667	0	0	0	0	0	0	0	0	0	0.166667	0.333333	0	0	0	0	0	0	0	0
115	IGF2BP1 KH3/4	2N8L	B.C2	1	0	0.06	1	1	0	0	1	0	0	0.5	0	0.5	0.166667	0	0.0833333	0	0	0	0	0.0833333	0	0.0833333	0	0	0	0	0	0	0	0	0	0	0	0	0.0833333	0	0	0.166667	0	0.0833333	0	0	0	0	0
116	IGF2BP1 KH3/4	2N8L	B.A3	0	0	0.05	1	1	0	0	0	1	0	0	0.5	0.5	0	0	0.666667	0.333333	0	0	0	0	0	1	0	0	0	0	0	0	0	0	0	0	0	0	0	0.333333	0	1.66667	0	0.666667	0	0	0	0	0
117	IGF2BP1 KH3/4	2N8L	B.C4	0	0	0.12	1	1	0	0	0	1	0	0	0	1	0	0.583333	0	1	0	0	0	0	0	1	0	1	0	0	0	0	0	0	0	0	0	1	0	1	0	3	0	2	0	0	0	0	0
118	IGF2BP1 KH3/4	2N8L	B.A5	0	0	0.32	1	1	0	0	1	0	0	0.916667	0	0.0833333	0.583333	1	0	0.416667	0	0	0	0	0	0	0	2.66667	0	1	0	0	0.25	0	0	0	0	0	0	1.41667	0	2.91667	0	2.91667	0	0	0	0	0
119	IGF2BP1 KH3/4	2N8L	B.C6	0	0	0.33	1	1	0	0	0.75	0	0.25	0.0833333	0.0833333	0.833333	1	0.25	0	0	0	0	0	0	0	0	0	0.75	0	0.75	0	0	0.0833333	0	0	0	0	0	0	0.75	0	0.833333	0	0.833333	0	0	0	0	0
120	IGF2BP1 KH3/4	2N8L	B.C8	1	0	0.06	1	1	0	0	0	1	0	0	0	1	0	0	0	0	0	0	0	0	0	0	0	0	0	0.0833333	0	0	0	0	0	0	0	0	0	0.0833333	0	0	0	0	0	0	0	0	0
121	KHDRBS STAR	5EMO	E.A1	1	0	0.06	1	1	0	0	1	0	0	0	0	1	0	0	0	0	0	0	0	0	0	0	0	0	0	1	0	0	0	0	0	0	0	0	0	1	0	0	0	0	0	0	0	0	0
122	KHDRBS STAR	5EMO	E.U3	0	0	0.08	1	1	0	0	0	1	0	0	0	1	0	0	0	0	1	0	0	0	0	2	0	0	0	1	0	0	1	0	0	0	0	0	1	1	0	3	0	1	0	0	0	0	0
123	KHDRBS STAR	5EMO	E.A4	0	0	0.14	1	1	0	0	0	1	0	0	0	1	0	0	0	1	1	0	0	0	0	1	0	0	1	0	1	0	0	1	0	0	0	1	2	1	0	4	0	2	0	0	0	0	0
124	KHDRBS STAR	5EMO	E.A5	0	0	0.33	1	1	0	0	1	0	0	1	0	0	0	1	0	0	0	0	0	0	0	0	0	1	2	0	1	0	0	1	0	0	0	0	1	0	0	4	0	3	0	1	0	0	0
125	KHDRBS STAR	5EMO	E.A6	0	0	0.24	1	1	0	0	0	1	0	0	0	1	1	0	0	0	0	0	0	0	0	0	0	0	0	0	0	0	0	1	0	0	0	0	1	0	0	0	0	0	0	0	0	0	0
126	MBNL ZnF1/2	5U9B	B.G95	0	0	0.17	1	0.45	0.35	0.2	0.7	0.2	0.1	0.1	0	0.9	0	0.25	0.05	0.2	0.15	0.1	0.05	0	0.2	0	0	0	0	0.15	0	0	0	0.15	0.05	0	0	0	0.4	0.35	0.3	0.05	0	0.05	0	0	0	0.05	0
127	MBNL ZnF1/2	5U9B	B.U96	0	0	0.15	1	0.8	0.15	0.05	0.5	0.4	0.1	0.15	0	0.85	0.25	0.3	0	0.1	0.3	0.1	0	0.1	0.15	0.05	0	0.05	0	0.1	0	0	0	0	0.05	0	0	0.1	0.45	0.2	0.25	0.2	0	0.15	0	0	0.25	0	0
128	MBNL ZnF1/2	5U9B	B.C97	0	0	0.17	1	0.8	0.2	0	0.45	0.55	0	0.25	0	0.75	0.3	0.4	0	0.05	0.15	0	0	0.05	0.3	0	0	0.05	0	0	0	0	0.05	0	0.1	0	0	0.05	0.3	0.05	0.3	0.15	0	0.15	0	0	0.1	0	0
129	MBNL ZnF1/2	5U9B	B.U98	0	0	0.14	1	0.85	0.1	0.05	0.55	0.4	0.05	0.45	0	0.55	0.3	0.3	0	0	0	0	0	0.1	0.2	0	0	0.15	0	0.05	0	0	0.05	0.05	0.1	0	0	0.1	0.25	0.05	0.2	0.3	0	0.3	0	0	0	0	0
130	MBNL ZnF1/2	5U9B	B.C99	0	0	0.49	1	0.45	0.55	0	0.2	0.8	0	0.15	0.25	0.6	0.3	0	0	0.05	0	0	0	0.9	0.8	0	0	0.65	0	0.35	0	0	0	0	0.2	0	0.15	0.15	1.25	0.4	0.8	0.8	0.15	0.8	0	0	0	0	0
131	MBNL ZnF1/2	5U9B	B.G100	0	0	0.38	1	0.8	0.05	0.15	0	0.8	0.2	0.25	0	0.75	0.1	0	0	0.75	0.95	0	0.25	0	0.5	0	0	0	0	0.95	0	0	0	0	0	0	1	0	2.2	1.7	0.5	0	1	0	0	0.1	0	0	0
132	MBNL ZnF1/2	5U9B	B.C101	1	0	0.39	1	1	0	0	1	0	0	0	0	1	0	0	1	0.7	0	1	1	0	0	0	0	1	1	0	0	1	0	0	0	0	1	0	2	0.7	1	4	2	3	0	0.5	0	0	0
133	MBNL ZnF1/2	5U9B	B.U102	0	0	0.21	1	1	0	0	0.95	0	0.05	0.2	0	0.8	0	0	0	1	0.05	1	0	0	0	0	0	0.1	1	0	0	0	0	0	1	1	0.1	0	2.15	1	1	1.1	1.1	1.1	0	1.25	0	0	0
134	MBNL ZnF1/2	5U9B	B.U103	0	0	0.39	1	0.4	0.6	0	1	0	0	0.95	0	0.05	0	0	0	0.35	1.05	0.05	0	0.05	0	1	0	0.15	1	0	0	0.1	0.15	0	0	1	0	0	2.1	0.35	0.05	2.4	1.1	1.3	0	0.05	0	0	0
135	MBNL ZnF1/2	5U9B	B.U104	0	0	0.24	1	1	0	0	0.85	0.1	0.05	0.55	0	0.45	0	0.1	0	1	0	0	0	0	0.5	0.45	0	0.4	1.1	0.3	0	0	0	0	0	0.35	0	0	0.35	1.3	0.5	1.95	0.35	1.5	0	0	0	0	0
136	MBNL ZnF1/2	5U9B	B.U105	0	0	0.17	1	0.7	0.25	0.05	0.4	0.55	0.05	0.5	0	0.5	0.1	0.3	0.05	0.05	0	0	0	0.1	0.05	0	0	0.25	0.3	0.1	0.05	0	0	0	0	0	0	0.05	0.1	0.15	0.05	0.7	0	0.65	0	0.15	0	0	0
137	MBNL ZnF1/2	5U9B	B.C106	0	0	0.3	1	0.75	0.25	0	0.55	0.45	0	0.45	0	0.55	0.25	0.3	0	0	0	0	0	0.1	0.05	0	0	0.05	0.1	0.15	0	0	0	0	0.05	0	0	0	0.15	0.15	0.05	0.15	0	0.15	0	0.25	0	0	0
138	MBNL ZnF1/2	5U9B	B.C107	0	0	0.16	1	0.8	0.2	0	0.55	0.45	0	0.4	0	0.6	0.35	0.3	0	0.05	0.1	0	0	0.15	0.1	0	0	0.1	0.05	0.1	0.05	0	0.05	0	0.05	0	0	0	0.3	0.15	0.1	0.25	0	0.2	0	0	0	0	0
139	MBNL ZnF1/2	5U9B	B.C108	0	0	0.15	1	0.8	0.2	0	0.65	0.3	0.05	0.15	0.1	0.75	0.3	0.2	0	0	0.1	0.05	0	0.05	0.05	0	0	0.1	0.05	0	0	0	0	0	0	0	0	0.05	0.15	0	0.1	0.2	0	0.2	0	0	0	0	0
140	MBNL ZnF1/2	5U9B	B.C109	0	0	0.15	1	0.75	0.25	0	0.55	0.45	0	0	0	1	0.2	0	0	0	0	0	0	0	0	0	0	0	0	0	0	0	0	0	0	0	0	0.05	0	0	0	0.05	0	0.05	0	0	0	0	0
141	Nova2 KH3	1EC6	C.C6	0	0	0.26	1	1	0	0	1	0	0	0	0	1	1	0	0	0	0	0	0	0	0	0	0	0	0	2	0	0	0	0	0	0	0	0	0	2	0	0	0	0	0	0	0	0	0
142	Nova2 KH3	1EC6	C.C7	0	0	0.07	1	1	0	0	1	0	0	1	0	0	0	1	0	0	0	0	0	0	0	0	0	0	0	1	0	0	0	0	0	0	0	0	0	1	0	0	0	0	0	0	0	0	0
143	Nova2 KH3	1EC6	C.U8	0	0	0.19	1	1	0	0	0	0	1	0	0	1	0	0	0	1	0	0	0	0	0	1	0	0	0	0	0	1	0	0	1	0	0	0	1	1	0	2	1	0	0	1	0	0	0
144	Nova2 KH3	1EC6	C.G10	1	0	0.18	1	0	1	0	0	0	1	0	0	1	0	0	0	1	0	0	0	0	1	1	0	0	0	0	0	1	0	0	0	0	0	0	0	1	1	2	1	0	0	0	0	0	0
145	Nova2 KH3	1EC6	C.A11	1	0	0.16	1	1	0	0	0	0	1	0	1	0	0	0	0	1	1	0	0	0	0	0	0	0	0	0	0	0	0	0	0	0	0	0	1	1	0	0	0	0	0	0	0	0	0
146	Nova2 KH3	1EC6	C.U12	0	0	0.3	1	1	0	0	0	0	1	0	0	1	0	0	1	1	0	0	0	0	0	2	0	0	0	1	0	0	0	0	0	0	0	0	0	2	0	3	0	1	0	0	0	0	0
147	Nova2 KH3	1EC6	C.C13	0	0	0.38	1	1	0	0	0	0	1	0	1	0	0	0	0	1	0	0	0	0	1	1	0	0	1	1	0	0	0	0	0	0	0	1	0	2	1	3	0	2	0	0	0	0	0
148	Nova2 KH3	1EC6	C.A14	0	0	0.45	1	1	0	0	1	0	0	1	0	0	0	1	0	0	0	0	0	1	0	0	0	2	2	0	0	0	0	1	0	0	0	0	2	0	0	4	0	4	0	0	0	0	0
149	Nova2 KH3	1EC6	C.C15	0	0	0.17	1	1	0	0	1	0	0	1	0	0	1	1	0	0	0	0	0	1	0	0	0	0	0	0	0	0	0	0	0	0	0	0	1	0	0	0	0	0	0	0	0	0	0
150	Nova2 KH3	1EC6	C.C16	0	0	0.12	1	1	0	0	1	0	0	1	0	0	1	1	0	0	0	0	0	0	0	0	0	0	0	1	0	0	0	0	0	0	0	0	0	1	0	0	0	0	0	0	0	0	0
151	NOVA1 KH1/2	2ANN	B.U13	0	0	0.05	1	1	0	0	0	1	0	0	0	1	0	0	0	0	0	0	0	0	0	2	0	0	0	1	0	0	0	1	0	0	0	0	1	1	0	2	0	0	0	0	0	0	0
152	NOVA1 KH1/2	2ANN	B.C14	0	0	0.03	1	1	0	0	0	1	0	0	0	1	0	0	1	1	0	0	0	0	0	1	0	1	0	0	0	0	0	1	0	0	0	0	1	1	0	3	0	2	0	0	0	0	0
153	NOVA1 KH1/2	2ANN	B.A15	0	0	0.3	1	1	0	0	1	0	0	1	0	0	0	1	0	1	0	0	0	0	0	0	0	3	1	1	0	0	0	1	0	0	0	0	1	2	0	4	0	4	0	0	0	0	0
154	NOVA1 KH1/2	2ANN	B.C16	0	0	0.05	1	1	0	0	1	0	0	1	0	0	1	1	0	0	0	0	0	0	0	0	0	0	0	2	0	0	0	0	0	0	0	0	0	2	0	0	0	0	0	0	0	0	0
155	NOVA1 KH1/2	2ANN	B.C17	0	0	0.04	1	1	0	0	1	0	0	1	0	0	1	1	0	0	0	0	0	0	0	0	0	0	0	1	0	0	0	0	0	0	0	0	0	1	0	0	0	0	0	0	0	0	0
156	PCBP2 KH1	2PY9	F.A1	1	0	0.22	1	0	1	0	0	1	0	1	0	0	0	1	0	0	1	0	0	0	0	0	0	0	0	0	0	0	0	0	0	0	0	0	1	0	0	0	0	0	0	0	0	0	0
157	PCBP2 KH1	2PY9	F.A2	0	0	0.16	1	1	0	0	0	1	0	0	0	1	1	1	0	1	1	0	0	0	0	1	0	0	0	0	0	0	0	0	0	0	0	0	1	1	0	1	0	0	0	0	0	0	0
158	PCBP2 KH1	2PY9	F.C3	0	0	0.27	1	1	0	0	0	1	0	0	0	1	0	0	0	0	0	0	0	0	0	2	0	0	0	1	0	0	0	1	0	0	0	0	1	1	0	2	0	0	0	0	0	0	0
159	PCBP2 KH1	2PY9	F.C4	0	0	0.11	1	1	0	0	0	1	0	0	0	1	1	0	0	1	0	0	0	0	0	1	0	1	0	0	0	0	0	0	0	0	0	0	0	1	0	2	0	1	0	0	0	0	0
160	PCBP2 KH1	2PY9	F.C5	0	0	0.23	1	1	0	0	1	0	0	1	0	0	0	1	0	2	0	0	0	0	1	0	0	2	0	0	0	0	0	1	0	0	0	1	1	2	1	3	0	3	0	0	0	0	0
161	PCBP2 KH1	2PY9	F.U6	1	1	0.54	1	1	0	0	0	1	0	1	0	0	1	1	0	1	1	0	0	0	1	0	0	2	0	1	0	0	0	0	0	0	0	0	1	2	1	2	0	2	0	0	0	0	0
162	PCBP2 KH1	2PY9	F.A7	1	0	0.2	1	1	0	0	0	1	0	1	0	0	1	1	0	0	1	0	0	0	0	0	0	0	0	1	0	0	0	0	0	0	0	0	1	1	0	0	0	0	0	0	0	0	0
163	PCBP2 KH1	2PY9	F.A8	0	0	0.18	1	1	0	0	0	1	0	1	0	0	1	1	0	0	0	0	0	0	0	0	0	0	0	2	0	0	0	0	0	0	0	0	0	2	0	0	0	0	0	0	0	0	0
164	PCBP2 KH1	2PY9	F.C9	0	0	0.04	1	1	0	0	0	1	0	0	0	1	1	0	0	0	0	0	0	0	0	2	0	0	0	2	0	0	0	1	0	0	0	0	1	2	0	2	0	0	0	0	0	0	0
165	PCBP2 KH1	2PY9	F.C10	0	0	0.11	1	1	0	0	0	1	0	0	0	1	0	0	0	1	0	0	0	0	0	2	0	1	0	0	0	0	0	0	0	0	0	0	0	1	0	3	0	1	0	0	0	0	0
166	PCBP2 KH1	2PY9	F.C11	0	0	0.49	1	1	0	0	0	0	1	1	0	0	0	1	0	2	0	0	0	0	1	0	0	2	0	0	0	0	0	1	0	0	0	1	1	2	1	3	0	3	0	0	0	0	0
167	PCBP2 KH1	2PY9	F.U12	1	0	0.46	1	1	0	0	0	1	0	0	0	1	1	0	0	1	1	0	0	0	1	0	0	1	0	0	0	0	0	0	0	0	0	0	1	1	1	1	0	1	0	0	0	0	0
168	HNRNPA1 RRM1	5MPG	B.U1	0	0	0.31	1	1	0	0	0	0.65	0.35	0.05	0	0.95	0	0	0	1.05	0	0	0	0	0	1.65	0	0	1	0	0	1	0	0.75	0	0	0	0	0.75	1.05	0	3.65	1	1	0	0.05	0	0	0
169	HNRNPA1 RRM1	5MPG	B.U2	0	0	0.3	1	1	0	0	0	1	0	0	0.3	0.7	0	0	0	0	0	0	0	0	1	2	0	0	0	1	0	1	0	0	0	0	0	0	0	1	1	3	1	0	0	0.2	0	0	0
170	HNRNPA1 RRM1	5MPG	B.A3	0	1	0.74	1	1	0	0	0	0.95	0.05	0	0.05	0.95	0	0	1	1.05	0	0	0	0	0	0	0	0	0	0.6	0	2	0	0.15	0	0	0	1	0.15	1.65	0	4	2	2	0	0.1	0	0	0
171	HNRNPA1 RRM1	5MPG	B.G4	0	1	0.75	1	0	1	0	0	0.95	0.05	0.1	0.5	0.4	0	0	1	1	0	0	0	0.05	0	0	0	0	0	1	1	1	0	1.9	0	0	0	1	1.95	2	0	4	1	2	0	0.25	0	0	0
172	HNRNPA1 RRM1	5MPG	B.G5	1	0	0.49	1	1	0	0	0.85	0	0.15	0	0	1	0	0.35	0.05	0.4	0	1	0.35	0	0.75	0	0	0	0	0.9	1	0	0	0.05	0.15	0	0	1	0.55	1.3	1.75	2.05	0	1.05	0	0.25	0	0	0
173	HNRNPA1 RRM1	5MPG	B.U6	0	0	0.41	1	1	0	0	0	0.9	0.1	0.1	0.15	0.75	0.35	0.1	0	1	0	0	0	0	0.3	0	0	0	0	0.2	0	0	0	0	0	0	0	0	0	1.2	0.3	0	0	0	0	0	0	0	0
174	HNRNPA1 RRM1	5MPG	B.C7	0	0	0.15	1	1	0	0	1	0	0	0	0	1	0.1	0	0	0.2	0	0.05	0	0.05	0.1	0	0	0	0	0.05	0.05	0	0.1	0	0	0	0	0	0.05	0.25	0.15	0.15	0	0.1	0	0	0	0	0
175	HNRNPA1 RRM2	5MPL	B.U1	0	0	0.21	1	1	0	0	0	0.95	0.05	0	0	1	0	0	0	0.65	0	0.1	0	0	0.5	0.7	0	0.6	0	1.1	0	0	0	0	0.05	0	0	0	0.05	1.75	0.6	1.3	0	0.6	0	0	0	0	0
176	HNRNPA1 RRM2	5MPL	B.C2	0	0	0.43	1	1	0	0	0	0.65	0.35	0.05	0.15	0.8	0	0	0	1.05	0	0	0	0	1	2	0	0	0	0	0	0.15	0	0	0	0	0.3	0	0.3	1.05	1	2.15	0.45	0	0	0	0	0	0
177	HNRNPA1 RRM2	5MPL	B.A3	0	1	0.59	1	1	0	0	0	0.75	0.25	0.3	0.15	0.55	0	0	1	1	0	0	0	0.1	0	0	0	0	1	1	1	2	0.5	0	0	0	0	0	0.1	2	0	5.5	2	2.5	0	0.05	0	0	0
178	HNRNPA1 RRM2	5MPL	B.G4	0	1	0.54	1	0	1	0	0	0.9	0.1	0	0.2	0.8	0	0	1	0	0	0	0	0	0.75	0	0	0	1	2	1.2	1	0	1	0	0	0	0	1	2	0.75	4.2	1	2	0	0.75	0	0	0
179	HNRNPA1 RRM2	5MPL	B.U5	1	0	0.29	1	1	0	0	0	0.6	0.4	0	0.25	0.75	0	0	0	1.6	0	0.6	0	0	0	0	0	0	0	0.15	0.65	0	0	0	0.8	0	0	0	0.8	1.75	0.6	0.65	0	0	0	0.35	0	0	0
180	HNRNPA1 RRM2	5MPL	B.U6	0	0	0.25	1	1	0	0	0	0.75	0.25	0	0	1	0	0	0.1	0.2	0	0	0	0.15	0	0	0	0	0	0.2	0.05	0	0	0	0	0	0	0	0.15	0.4	0	0.15	0	0.1	0	0	0	0	0
181	U2AF2 RRM1/2	2G4B	B.U3	0	0	0.18	1	1	0	0	0	1	0	0	0	1	0	0	0	0	2	0	0	0	0	0	0	0	0	0	0	0	0	0	0	0	0	0	2	0	0	0	0	0	0	0	0	0	0
182	U2AF2 RRM1/2	2G4B	B.U4	0	0	0.3	1	1	0	0	0	0	1	0	0	1	0	0	0	0	1	1	0	0	0	0	0	0	0	1	0	0	0	0	0	0	0	0	1	1	1	0	0	0	0	0	0	0	0
183	U2AF2 RRM1/2	2G4B	B.U5	0	0	0.28	1	1	0	0	0	0	1	0	1	0	0	0	0	2	0	0	0	0	0	0	1	0	0	0	0	1	1	0	0	0	1	0	2	3	0	2	3	1	0	0	0	0	0
184	U2AF2 RRM1/2	2G4B	B.U6	0	0	0.42	1	1	0	0	1	0	0	1	0	0	0	0	0	1	0	1	0	0	0	0	1	0	0	0	0	1	1	0	0	0	0	0	1	2	1	2	2	1	0	0	0	0	0
185	U2AF2 RRM1/2	2G4B	B.U7	0	0	0.21	1	1	0	0	1	0	0	0	0	1	0	0	0	1	0	1	0	0	0	0	0	0	1	0	0	0	0	1	0	0	0	0	1	1	1	1	0	1	0	0	0	0	0
186	CUGBP1 RRM1/2	3NNC	B.U2	1	0	0.06	1	1	0	0	0	1	0	0	0	1	0	1	0	0	0	0	0	0	0	0	0	0	0	0	1	0	0	1	0	0	0	1	1	0	0	2	0	1	0	0	0	0	0
187	CUGBP1 RRM1/2	3NNC	B.G3	0	0	0.41	1	0	1	0	1	0	0	0	0	1	1	0	0	1	0	0	1	0	0	2	0	0	0	0	1	1	0	0	0	0	0	1	1	1	0	5	1	1	0	0	0	0	0
188	CUGBP1 RRM1/2	3NNC	B.U4	0	0	0.36	1	1	0	0	0	1	0	0	0	1	0	0	1	0	0	1	0	0	0	0	0	0	0	1	0	2	0	0	0	0	0	0	0	1	1	3	2	1	0	0	0	0	0
189	CUGBP1 RRM1/2	3NNC	B.G5	0	0	0.41	1	1	0	0	0	1	0	0	0	1	0	0	0	1	0	0	0	0	1	0	0	0	0	1	0	1	0	0	1	0	0	0	1	2	1	1	1	0	0	0	0	0	0
190	CUGBP2 RRM3	5M8I	B.U115	1	0	0.2	1	1	0	0	0.05	0.55	0.4	0	0.4	0.6	0	0	0	0	0	0	0	0	0	0	0.9	0	0	1.45	0	0	0	0	0	0	0	0	0.9	2.35	0	0	0.9	0	0	0	0	0	0
191	CUGBP2 RRM3	5M8I	B.U116	0	0	0.27	1	1	0	0	0	1	0	0	0.05	0.95	0	0	0	0.05	0	0	0	0.4	0	0	0	0	0	0.8	0	0	0	0	0	0	1	0	1.4	0.85	0	0	1	0	0	0	0	0	0
192	CUGBP2 RRM3	5M8I	B.U117	1	1	0.6	1	1	0	0	0	0.95	0.05	0	0.05	0.95	0	0	0	1	0	0	0	0.85	0	0	0	0	0.75	0.9	0	1	0	0.05	0	0	1	0	1.9	1.9	0	1.75	2	0.75	0	0.05	0	0	0
193	CUGBP2 RRM3	5M8I	B.A118	0	0	0.43	1	1	0	0	0	0.05	0.95	0.05	0.1	0.85	0	0	0	0.05	0	0	0	0.8	0.85	0.05	0	0	0	1.5	0	2.75	0.05	0	0	0	0	0	0.8	1.55	0.85	2.85	2.75	0.05	0	0.2	0	0	0
194	CUGBP2 RRM3	5M8I	B.A119	0	0	0.28	1	1	0	0	0	0.45	0.55	0	0	1	0	0	0	0.1	0	0	0	0.85	0	0.05	0.3	0	0	1	0.25	0.5	0.05	0.2	0	0	0	0.05	1.35	1.4	0	0.9	0.8	0.1	0	0.1	0	0	0
195	HNRNPA2B1 RRM1/2	5HO4	B.A1	0	1	0.6	1	0	1	0	0	1	0	0	0	1	0	0	0	0	0	0	0	0	1	2	0	0	0	0	0	0	0	0	0	0	0	0	0	0	1	2	0	0	0	0	0	0	0
196	HNRNPA2B1 RRM1/2	5HO4	B.A2	0	0	0.4	1	1	0	0	0	1	0	0	0	1	0	0	1	1	0	0	0	0	0	0	1	0	0	1	0	2	0	0	0	0	0	1	1	3	0	4	3	2	0	0	0	0	0
197	HNRNPA2B1 RRM1/2	5HO4	B.G3	1	1	0.52	1	0	1	0	0	1	0	0	1	0	0	0	2	1	0	0	0	1	0	0	0	0	0	1	0	1	0	1	0	0	0	1	2	2	0	4	1	3	0	1	0	0	0
198	HNRNPA2B1 RRM1/2	5HO4	B.G4	1	0	0.28	1	1	0	0	1	0	0	1	0	0	0	1	0	0	0	1	1	0	0	0	0	0	0	1	1	0	0	0	0	0	0	1	1	1	1	2	0	1	0	1	0	0	0
199	HNRNPA2B1 RRM1/2	5HO4	B.A5	0	0	0.18	1	1	0	0	0	1	0	0	1	0	1	0	0	0	0	1	0	0	0	0	0	0	0	1	0	0	0	0	0	0	0	0	0	1	1	0	0	0	0	0	0	0	0
200	HNRNPA2B1 RRM1/2	5HO4	B.U7	0	0	0.18	1	1	0	0	0	1	0	0	0	1	0	0	0	1	0	0	0	0	0	0	0	0	0	0	0	0	0	0	0	0	0	0	0	1	0	0	0	0	0	0	0	0	0
201	TRA2B RRM	2RRA	B.A2	0	0	0.48	1	0.55	0.3	0.15	0.4	0.6	0	0.2	0.05	0.75	0.15	0.25	0	0.8	0	0.05	0	0	0	0	0	0	0	0	0	0	0	0	0	0	0	0	0	0.8	0.05	0	0	0	0	0.25	0	0	0
202	TRA2B RRM	2RRA	B.A3	0	0	0.38	1	1	0	0	0	1	0	0	0.1	0.9	0.1	0	0	2.2	0	0	0	0	0	1	0	0.65	0	0	0	0.45	0	0	0	0	0	0	0	2.2	0	2.1	0.45	0.65	0	0.35	0	0	0
203	TRA2B RRM	2RRA	B.G4	1	0	0.47	1	1	0	0	0	1	0	0	0.2	0.8	0.15	0	0	1.5	0	1	0	0	0	0	0	0	0	0	0	1	0	0	0	0	0	0.05	0	1.5	1	1.05	1	0.05	0	0.55	0	0	0
204	TRA2B RRM	2RRA	B.A5	0	1	0.59	1	0	1	0	0	1	0	0	0.1	0.9	0	0	0	1	0	1	0	0	0	0	0	1	0	0	0	2.9	0.3	1	1	0	0	0	2	1	1	4.2	2.9	1.3	0	1.95	0	0	0
205	TRA2B RRM	2RRA	B.A6	0	1	0.5	1	1	0	0	0	1	0	0	0	1	0	0	0	1	0	0	0.35	0	0	0	0	0	0	1	0	1	0	1.6	1	0	0.95	0.55	3.9	2	0	1.55	1.95	0.55	0	0.7	0	0	0
206	ZFP36 ZnF1/2	1RGO	D.U1	0	0	0.42	1	1	0	0	0.2	0.75	0.05	0.25	0.1	0.65	0	0	0	0.15	0	0	0	0	0.25	0	0.3	0	0	0.4	0	0.05	0.4	0	0.05	0	0.05	0	0.4	0.85	0.25	0.45	0.4	0.4	0	0	0	0	0
207	ZFP36 ZnF1/2	1RGO	D.U2	0	1	0.55	1	0.95	0	0.05	0.5	0.4	0.1	0.55	0	0.45	0	0	0	0	0	0	0	0	1	0	1.75	0.2	0	2	0	1	0	0	1	0	0.85	0	3.6	3.75	1	1.2	3.6	0.2	0	0	0	0	0
208	ZFP36 ZnF1/2	1RGO	D.A3	1	0	0.44	1	1	0	0	0	0.95	0.05	0	0	1	0	0	0	1	0	0	1	0	0.55	0	0	0	1	0	0	1	0	0	0	0	0	0	1	1	0.55	2	1	1	0	0	0	0	0
209	ZFP36 ZnF1/2	1RGO	D.U4	0	0	0.29	1	1	0	0	0.7	0.3	0	0.85	0	0.15	0	0	0	0.25	0	0	2.85	0	0	0	1	0	0	0	0	1	0	0	1	0	1	0	5.85	1.25	0	1	3	0	0	0	0	0	0
210	ZFP36 ZnF1/2	1RGO	D.U5	1	0	0.32	1	1	0	0	0.75	0.25	0	0.4	0	0.6	0	0	0	0.9	0	0	0	0	0	0	0	0	0	0	0	0	0.9	0	0	0	1	0	1	0.9	0	0.9	1	0.9	0	0.5	0	0	0
211	ZFP36 ZnF1/2	1RGO	D.U6	1	0	0.48	1	1	0	0	0.9	0	0.1	0.75	0	0.25	0	0	0	1.25	0	0	0	1	1	0	0	0	0	1	0	1	0	0	1	0	1	0	3	2.25	1	1	2	0	0	0.6	0	0	0
212	ZFP36 ZnF1/2	1RGO	D.A7	0	1	0.65	1	1	0	0	0	0.8	0.2	0	0.05	0.95	0	0	0	1.4	0	0	1	0	1	0	0	0	1	0	0	1	1	0	0	0	0	0	1	1.4	1	3	1	2	0	0.6	0	0	0
213	ZFP36 ZnF1/2	1RGO	D.U8	0	0	0.1	1	1	0	0	1	0	0	0.4	0	0.6	0	0	0	0	0	0	2.5	1	0	0	0	0	0	0.8	0	1	0.85	0	0	0	1	0	4.5	0.8	0	1.85	2	0.85	0	0	0	0	0
214	ZFP36 ZnF1/2	1RGO	D.U9	0	0	0.48	1	1	0	0	0.6	0.4	0	0	0	1	0	0	0	0	0	0	0	0	0	0	0	0	0	1.8	0	0	0	0	0	0	1	0	1	1.8	0	0	1	0	0	0	0	0	0
[truncated: 203 more columns]
