# Supplementary material for: Structure-based prediction and characterization of photo-crosslinking in native protein–RNA complexes
Source: Nat Commun. 2024 Mar 13;15:2279. doi: 10.1038/s41467-024-46429-y (PMC10937933; doi:10.1038/s41467-024-46429-y)
Supplement: Supplementary file 8 — Dataset 5 [file 41467_2024_46429_MOESM8_ESM.xlsx]

## Sheet: Dataset S5
Supplementary Data 5: Feature rankings for prediction of crosslinked nucleotides.
#	Feature	Mean DecreaseGini	Glm coefficient	Feature robustness
172	base_aa_stack_PHE	3.52024	0.122151	1.74473
178	base_aa_stack_hydrophobic	4.1094	0.12184	1.74473
6	puckering_C2_endo	2.81298	0.0266371	1.4034
5	puckering_C3_endo	0.93692	0.0700963	1.32331
115	hbond_base.sidechain_ASP	0.422821	0.132881	1.17393
77	hbond_sugar.sidechain_ARG	2.68206	0.626749	1.13966
166	base_aa_stack_ARG	1.2726	0	1.05799
156	base_aa_pair_ASP	0.488849	0.101479	1.03858
179	base_aa_stack_aromatic	1.96902	-0.000484694	0.993534
4	sugar_conf_other	0.678622	-0.454035	0.976748
58	hbond_po4.backbone_GLU	0	0.0485346	0.950782
73	hbond_po4.backbone_negative	0	0.0485492	0.950782
145	hbond_base.backbone_TRP	0.140414	0.228716	0.917215
72	hbond_po4.backbone_positive	0.474006	-0.100873	0.904831
48	hbond_po4.sidechain_TRP	0.0385714	0.261893	0.899629
35	interact_negative	1.5966	0.24301	0.88941
164	base_aa_pair_negative	0.966066	0.352851	0.877784
153	hbond_base.backbone_aliphatic	0.807495	0.11402	0.852324
159	base_aa_pair_HIS	0.0986715	-0.0358049	0.777284
28	interact_SER	1.95664	-0.52333	0.767004
11	ntstacking_upper	0.723997	-0.271277	0.704433
40	hbond_po4.sidechain_ASN	0.053322	-0.981462	0.703335
55	hbond_po4.backbone_ARG	0.189176	-0.0982716	0.700057
8	BI_BI	1.14459	0	0.695725
14	interact_ARG	1.28994	0	0.688246
152	hbond_base.backbone_aromatic	0.751942	0.185466	0.68508
19	interact_GLU	2.84563	0.430375	0.680894
89	hbond_sugar.sidechain_positive	5.8384	0.450371	0.676748
122	hbond_base.sidechain_TRP	0.0346815	0.0695288	0.641114
160	base_aa_pair_TRP	0.0947243	0.0693408	0.641114
138	hbond_base.backbone_LEU	0.667493	-0.0480772	0.640165
128	hbond_base.backbone_ALA	0.176043	0	0.632644
39	hbond_po4.sidechain_ARG	9.64387	0.151095	0.630784
70	hbond_po4.backbone_VAL	0.128161	0.114195	0.624336
176	base_aa_stack_positive	0.377156	-0.0544982	0.618885
126	hbond_base.sidechain_negative	0.918806	-0.0519235	0.605548
143	hbond_base.backbone_SER	0.329508	-0.415665	0.599462
110	hbond_sugar.backbone_hydrophobic	0.280691	-0.329958	0.590067
92	hbond_sugar.backbone_ARG	0.102537	-0.191565	0.571865
21	interact_HIS	1.11018	-0.363244	0.561458
150	hbond_base.backbone_negative	0.648989	0	0.529443
50	hbond_po4.sidechain_polar	0.899114	-0.0553116	0.528708
96	hbond_sugar.backbone_GLY	0.13349	-0.384372	0.525056
134	hbond_base.backbone_GLU	0.803583	0	0.507938
7	puckering_other	2.37052	-0.467542	0.504456
141	hbond_base.backbone_PHE	0.626088	0.0578062	0.501001
151	hbond_base.backbone_hydrophobic	0.75625	0.162968	0.496209
130	hbond_base.backbone_ASN	0.398188	0	0.49485
79	hbond_sugar.sidechain_ASP	0.0171429	0.0767202	0.490797
165	base_aa_pair_aromatic	0.229939	0	0.486782
103	hbond_sugar.backbone_SER	0.265124	0.862475	0.476254
67	hbond_po4.backbone_SER	0.049665	0.19776	0.468521
125	hbond_base.sidechain_positive	1.08655	0	0.465974
43	hbond_po4.sidechain_GLU	0	0.0688033	0.465339
157	base_aa_pair_GLN	0.366974	-0.287068	0.454693
116	hbond_base.sidechain_GLN	0.306455	-0.26819	0.450997
13	interact_ALA	1.4597	0.236928	0.44794
9	BI_BII	10.1343	0.00381786	0.437113
137	hbond_base.backbone_ILE	0.313266	0.10698	0.427128
158	base_aa_pair_GLU	1.05027	0.323741	0.420788
45	hbond_po4.sidechain_LYS	5.40154	-0.448823	0.40616
1	single_stranded	0.00103896	0.294315	0.403953
23	interact_LEU	1.44566	-0.522964	0.403403
59	hbond_po4.backbone_GLY	0.0583476	-0.0891086	0.400663
111	hbond_sugar.backbone_aromatic	0.117709	-0.0328874	0.399572
168	base_aa_stack_ASP	0	-0.319079	0.395774
163	base_aa_pair_positive	1.17154	-0.253101	0.386158
61	hbond_po4.backbone_ILE	0	-0.0957359	0.384576
75	hbond_po4.backbone_aromatic	0	-0.195536	0.379864
25	interact_MET	0.36671	0.0560755	0.375718
113	hbond_base.sidechain_ARG	0.621048	-0.0287322	0.369064
91	hbond_sugar.sidechain_aromatic	0.0765826	-0.0912563	0.366532
119	hbond_base.sidechain_LYS	0.731428	0.0896549	0.364516
63	hbond_po4.backbone_LYS	0.15535	0	0.359022
85	hbond_sugar.sidechain_THR	0.02	-0.208786	0.359022
26	interact_PHE	0.714444	-0.0924389	0.355069
171	base_aa_stack_HIS	0.258962	-0.178412	0.352617
146	hbond_base.backbone_TYR	0.124542	0.022036	0.342466
17	interact_CYS	0.25048	-0.0378584	0.337242
177	base_aa_stack_negative	0.387578	0.131006	0.334419
84	hbond_sugar.sidechain_SER	0.144823	-0.438333	0.321937
12	ntstacking_down	0.922397	-0.376157	0.299729
161	base_aa_pair_TYR	0	-0.101782	0.29243
68	hbond_po4.backbone_THR	0	-0.230476	0.289037
74	hbond_po4.backbone_hydrophobic	0.080915	-0.124811	0.289037
169	base_aa_stack_GLN	0.0338462	0	0.28609
37	interact_aromatic	1.00814	-0.18132	0.280669
107	hbond_sugar.backbone_polar	0.30281	-0.0573672	0.279427
82	hbond_sugar.sidechain_HIS	0.158307	-0.0294698	0.278602
32	interact_VAL	0.598458	0	0.276544
104	hbond_sugar.backbone_THR	0	-0.169441	0.261616
100	hbond_sugar.backbone_LYS	1.06607	0.21595	0.260032
133	hbond_base.backbone_GLN	0.123557	0.00591344	0.257668
114	hbond_base.sidechain_ASN	0.910006	-0.0514388	0.253366
108	hbond_sugar.backbone_positive	1.16025	0.247967	0.2522
36	interact_hydrophobic	2.5754	-0.151661	0.247567
144	hbond_base.backbone_THR	0.685682	0	0.246417
10	BI_other	2.71811	0	0.244125
173	base_aa_stack_TRP	0.1368	-0.0445238	0.232102
88	hbond_sugar.sidechain_polar	0.974972	0	0.224754
127	hbond_base.sidechain_aromatic	0.387263	0.209464	0.221487
76	hbond_po4.backbone_aliphatic	0.212306	-0.0631347	0.211478
20	interact_GLY	0.64989	-0.197581	0.20204
34	interact_positive	2.56117	-0.319536	0.199627
30	interact_TRP	0.233729	-0.311259	0.197568
27	interact_PRO	0.461277	-0.318475	0.196543
33	interact_polar	2.05091	-0.121607	0.196543
154	base_aa_pair_ARG	0.778954	-0.221671	0.195179
3	sugar_conf_syn	1.10626	0	0.190777
112	hbond_sugar.backbone_aliphatic	0.0479542	0	0.18876
142	hbond_base.backbone_PRO	0.0756104	0.161489	0.18876
139	hbond_base.backbone_LYS	0.957938	0.225147	0.181444
42	hbond_po4.sidechain_GLN	0.0923609	-0.192877	0.170375
121	hbond_base.sidechain_THR	0.594621	-0.267762	0.165897
38	interact_aliphatic	1.93965	-0.0458506	0.164944
123	hbond_base.sidechain_TYR	0	-0.112802	0.161466
64	hbond_po4.backbone_MET	0.174769	0	0.155523
149	hbond_base.backbone_positive	0.877789	0.132654	0.153663
44	hbond_po4.sidechain_HIS	0.344553	0.166874	0.153354
131	hbond_base.backbone_ASP	0.00714286	0.0109197	0.142366
22	interact_ILE	0.658824	0.0502084	0.130475
46	hbond_po4.sidechain_SER	0.633561	0.182061	0.119472
118	hbond_base.sidechain_HIS	0.119415	0.289831	0.116907
24	interact_LYS	3.50263	-0.19993	0.116623
86	hbond_sugar.sidechain_TRP	0	0	0.114074
94	hbond_sugar.backbone_ASP	0	0	0.112946
41	hbond_po4.sidechain_ASP	0.0165344	0	0.112383
95	hbond_sugar.backbone_GLU	0.0197297	0	0.112383
97	hbond_sugar.backbone_HIS	0	-0.105728	0.111821
31	interact_TYR	0.517484	0.261369	0.110698
62	hbond_po4.backbone_LEU	0	-0.138577	0.110138
60	hbond_po4.backbone_HIS	0	0	0.109859
102	hbond_sugar.backbone_PHE	0	0	0.1093
66	hbond_po4.backbone_PRO	0	-0.0594313	0.108184
69	hbond_po4.backbone_TYR	0	-0.0592089	0.108184
57	hbond_po4.backbone_GLN	0	-0.146574	0.107349
15	interact_ASN	2.34328	0.389932	0.0985417
155	base_aa_pair_ASN	1.07369	0.0323258	0.094744
148	hbond_base.backbone_polar	1.1885	0.0864014	0.0931265
117	hbond_base.sidechain_GLU	0.877397	-0.401696	0.0880438
71	hbond_po4.backbone_polar	0.0982215	0.000360323	0.0853924
78	hbond_sugar.sidechain_ASN	1.1513	0.322508	0.0824945
49	hbond_po4.sidechain_TYR	0.0751605	-0.110351	0.0790944
90	hbond_sugar.sidechain_negative	0.115369	0.00249105	0.0770152
18	interact_GLN	1.07945	0.0227021	0.069051
56	hbond_po4.backbone_ASN	0.475432	0.358569	0.0599818
129	hbond_base.backbone_ARG	0.309743	0	0.0562582
124	hbond_base.sidechain_polar	1.2898	0	0.0547777
87	hbond_sugar.sidechain_TYR	0	-0.348561	0.0472076
93	hbond_sugar.backbone_ASN	0	-0.123936	0.0467237
140	hbond_base.backbone_MET	0.0372318	0	0.0452752
132	hbond_base.backbone_CYS	0.0328205	0	0.0438316
101	hbond_sugar.backbone_MET	0.00040404	0	0.0435914
54	hbond_po4.backbone_ALA	0	-0.139011	0.0433514
65	hbond_po4.backbone_PHE	0	-0.0827441	0.0426322
99	hbond_sugar.backbone_LEU	0.0135552	-0.10417	0.0411973
106	hbond_sugar.backbone_VAL	0	0	0.0411973
47	hbond_po4.sidechain_THR	0.120653	0	0.04072
81	hbond_sugar.sidechain_GLU	0	0	0.0400052
53	hbond_po4.sidechain_aromatic	0.385943	0	0.0395292
105	hbond_sugar.backbone_TYR	0.0475146	-0.00889781	0.0381045
109	hbond_sugar.backbone_negative	0	0	0.0376307
175	base_aa_stack_polar	0.903346	-0.2452	0.0340931
162	base_aa_pair_polar	0.619731	-0.0128648	0.0329203
174	base_aa_stack_TYR	0.198594	-0.12268	0.0317506
120	hbond_base.sidechain_SER	1.07817	0.261005	0.0298857
147	hbond_base.backbone_VAL	0.161328	0.0871356	0.0287242
52	hbond_po4.sidechain_negative	0.0176333	0.0837437	0.0264104
51	hbond_po4.sidechain_positive	7.66809	0	0.0199966
29	interact_THR	0.340934	-0.0424167	0.0195421
167	base_aa_stack_ASN	0.404778	0	0.0188612
2	sugar_conf_anti	0.81896	0	0.011664
136	hbond_base.backbone_HIS	0.0405026	0	0.0109954
83	hbond_sugar.sidechain_LYS	2.86065	0.146926	0.0101054
135	hbond_base.backbone_GLY	0.105003	0.255535	0.00833099
80	hbond_sugar.sidechain_GLN	0.196544	0.119285	0.00634337
16	interact_ASP	0.323102	-0.0897696	0.00590291
170	base_aa_stack_GLU	0.346882	0.134934	0.00261362
98	hbond_sugar.backbone_ILE	0.09342	0.149924	0
