# Supplementary material for: Structure-based prediction and characterization of photo-crosslinking in native protein–RNA complexes
Source: Nat Commun. 2024 Mar 13;15:2279. doi: 10.1038/s41467-024-46429-y (PMC10937933; doi:10.1038/s41467-024-46429-y)
Supplement: Supplementary file 9 — Dataset 6 [file 41467_2024_46429_MOESM9_ESM.xlsx]

## Sheet: Dataset S6
Supplementary Data 6: PDB structures included for the prediction of crosslinked amino acids.
#	PDB ID	Protein	Included in CLIP analysis
1	1CVJ	PABPC1
2	1E7K	SNU13
3	1JID	SRP19
4	1K1G	SF1
5	1M8Y	PUM1	Y
6	1RGO	ZFP36L2	Y
7	1YTY	SSB
8	1ZBH	ERI1
9	2AD9	PTBP1	Y
10	2ADB	PTBP1	Y
11	2ADC	PTBP1	Y
12	2ERR	RBFOX1	Y
13	2G4B	U2AF2	Y
14	2KFY	HNRNPF
15	2KG0	HNRNPF
16	2KG1	HNRNPF
17	2KXN	TRA2B
18	2LEC	SRSF2
19	2M8D	SRSF1	Y
20	2MB0	RBMX
21	2MZ1	HNRNPC	Y
22	2PY9	PCBP2	Y
23	2RQC	CELF1
24	2XZO	UPF1
25	3D2S	MBNL1
26	3G0H	DDX19B
27	3NNC	CELF1	Y
28	3Q0Q	PUM2
29	3RC8	SUPV3L1
30	3VYX	DHX9
31	4BS2	TARDBP	Y
32	4D5N	ETF1
33	4ED5	ELAVL1
34	4JVH	QKI	Y
35	4QIL	RC3H1
36	4QU7	GRSF1	Y
37	4W5N	AGO2
38	4WKR	LARP7
39	4Z31	RC3H2
40	5HO4	HNRNPA2B1	Y
41	5MPG	HNRNPA1	Y
42	5MPL	HNRNPA1	Y
43	5U9B	MBNL1	Y
44	5WWW	MEX3C
45	5YTT	YBX1
46	5ZC9	EIF4A1
47	6DU4	METTL16
48	6FQR	IGF2BP3
49	6G99	FUS
50	6GBM	FUS
51	6GC5	ELAVL1
52	6JVX	RBM38
53	6L5N	DDX21
54	6O5F	DDX3X
55	6UEJ	ZC3HAV1
