# Supplementary material for: Structure-based prediction and characterization of photo-crosslinking in native protein–RNA complexes
Source: Nat Commun. 2024 Mar 13;15:2279. doi: 10.1038/s41467-024-46429-y (PMC10937933; doi:10.1038/s41467-024-46429-y)
Supplement: Supplementary file 10 — Dataset 7 [file 41467_2024_46429_MOESM10_ESM.xlsx]

## Sheet: Dataset S7
Supplementary Data 7: Amino acids with associated structural features and the prediction results.
									AA identity	Upstream dipeptide (positions -1, 0)	Downstream dipeptide	Interaction				hbond_po4:sidechain				hbond_po4:backbone				hbond_sugar:sidechain				hbond_sugar:backbone				hbond_base:sidechain				hbond_base:backbone				Base AA pairing				Base AA stacking
#	PDB ID	Protein accession	Gene ID	Gene symbol	chain.aa	RBS XL status	Predicted RBS status	Pr(XL)	AA identity	Upstream dipeptide	Downstream dipeptide (positions 0, 1)	interact_A	interact_C	interact_G	interact_U	hbond_po4:sidechain_A	hbond_po4:sidechain_C	hbond_po4:sidechain_G	hbond_po4:sidechain_U	hbond_po4:backbone_A	hbond_po4:backbone_C	hbond_po4:backbone_G	hbond_po4:backbone_U	hbond_sugar:sidechain_A	hbond_sugar:sidechain_C	hbond_sugar:sidechain_G	hbond_sugar:sidechain_U	hbond_sugar:backbone_A	hbond_sugar:backbone_C	hbond_sugar:backbone_G	hbond_sugar:backbone_U	hbond_base:sidechain_A	hbond_base:sidechain_C	hbond_base:sidechain_G	hbond_base:sidechain_U	hbond_base:backbone_A	hbond_base:backbone_C	hbond_base:backbone_G	hbond_base:backbone_U	base_aa_pair_A	base_aa_pair_C	base_aa_pair_G	base_aa_pair_U	base_aa_stack_A	base_aa_stack_C	base_aa_stack_G	base_aa_stack_U
1	1CVJ	P11940	26986	PABPC1	A.SER12	0	0	0.151	S	AS	SL	2	0	0	0	0	0	0	0	0	0	0	0	1	0	0	0	0	0	0	0	1	0	0	0	0	0	0	0	0	0	0	0	0	0	0	0
2	1CVJ	P11940	26986	PABPC1	A.TYR14	0	1	0.512	Y	LY	YV	1	0	0	0	1	0	0	0	0	0	0	0	0	0	0	0	0	0	0	0	0	0	0	0	0	0	0	0	0	0	0	0	1	0	0	0
3	1CVJ	P11940	26986	PABPC1	A.GLU24	0	0	0.045	E	TE	EA	1	0	0	0	0	0	0	0	0	0	0	0	0	0	0	0	0	0	0	0	1	0	0	0	0	0	0	0	1	0	0	0	0	0	0	0
4	1CVJ	P11940	26986	PABPC1	A.ARG41	0	0	0.008	R	IR	RV	3	0	0	0	0	0	0	0	0	0	0	0	0	0	0	0	0	0	0	0	1	0	0	0	0	0	0	0	0	0	0	0	0	0	0	0
5	1CVJ	P11940	26986	PABPC1	A.VAL42	0	0	0.036	V	RV	VC	1	0	0	0	0	0	0	0	0	0	0	0	0	0	0	0	0	0	0	0	0	0	0	0	0	0	0	0	0	0	0	0	0	0	0	0
6	1CVJ	P11940	26986	PABPC1	A.ARG44	0	0	0.088	R	CR	RD	3	0	0	0	0	0	0	0	0	0	0	0	0	0	0	0	1	0	0	0	0	0	0	0	0	0	0	0	0	0	0	0	0	0	0	0
7	1CVJ	P11940	26986	PABPC1	A.ASP45	0	0	0.093	D	RD	DM	1	0	0	0	0	0	0	0	0	0	0	0	0	0	0	0	0	0	0	0	1	0	0	0	0	0	0	0	0	0	0	0	0	0	0	0
8	1CVJ	P11940	26986	PABPC1	A.MET46	0	0	0.153	M	DM	MI	1	0	0	0	0	0	0	0	0	0	0	0	0	0	0	0	0	0	0	0	0	0	0	0	1	0	0	0	0	0	0	0	0	0	0	0
9	1CVJ	P11940	26986	PABPC1	A.ARG49	0	0	0.145	R	TR	RR	1	0	0	0	0	0	0	0	0	0	0	0	1	0	0	0	0	0	0	0	0	0	0	0	0	0	0	0	0	0	0	0	0	0	0	0
10	1CVJ	P11940	26986	PABPC1	A.LEU52	0	0	0.073	L	SL	LG	1	0	0	0	0	0	0	0	0	0	0	0	0	0	0	0	0	0	0	0	0	0	0	0	0	0	0	0	0	0	0	0	0	0	0	0
11	1CVJ	P11940	26986	PABPC1	A.TYR54	0	0	0.392	Y	GY	YA	0	0	0	0	1	0	0	0	0	0	0	0	1	0	0	0	0	0	0	0	0	0	0	0	0	0	0	0	0	0	0	0	0	0	0	0
12	1CVJ	P11940	26986	PABPC1	A.TYR56	0	0	0.387	Y	AY	YV	2	0	0	0	1	0	0	0	0	0	0	0	0	0	0	0	0	0	0	0	1	0	0	0	0	0	0	0	1	0	0	0	1	0	0	0
13	1CVJ	P11940	26986	PABPC1	A.ASN58	0	0	0.009	N	VN	NF	2	0	0	0	0	0	0	0	0	0	0	0	0	0	0	0	0	0	0	0	2	0	0	0	0	0	0	0	1	0	0	0	0	0	0	0
14	1CVJ	P11940	26986	PABPC1	A.ARG83	0	0	0.149	R	VR	RI	3	0	0	0	1	0	0	0	0	0	0	0	0	0	0	0	0	0	0	0	1	0	0	0	0	0	0	0	0	0	0	0	0	0	0	0
15	1CVJ	P11940	26986	PABPC1	A.MET85	0	0	0.102	M	IM	MW	2	0	0	0	0	0	0	0	0	0	0	0	0	0	0	0	0	0	0	0	0	0	0	0	0	0	0	0	0	0	0	0	0	0	0	0
16	1CVJ	P11940	26986	PABPC1	A.TRP86	0	0	0.196	W	MW	WS	1	0	0	0	0	0	0	0	0	0	0	0	0	0	0	0	0	0	0	0	0	0	0	0	1	0	0	0	0	0	0	0	0	0	0	0
17	1CVJ	P11940	26986	PABPC1	A.SER87	0	0	0.048	S	WS	SQ	1	0	0	0	0	0	0	0	0	0	0	0	0	0	0	0	0	0	0	0	1	0	0	0	0	0	0	0	0	0	0	0	0	0	0	0
18	1CVJ	P11940	26986	PABPC1	A.GLN88	0	0	0.069	Q	SQ	QR	1	0	0	0	0	0	0	0	0	0	0	0	0	0	0	0	0	0	0	0	0	0	0	0	1	0	0	0	0	0	0	0	0	0	0	0
19	1CVJ	P11940	26986	PABPC1	A.ARG89	0	0	0.183	R	QR	RD	2	0	0	0	2	0	0	0	0	0	0	0	0	0	0	0	0	0	0	0	0	0	0	0	0	0	0	0	0	0	0	0	0	0	0	0
20	1CVJ	P11940	26986	PABPC1	A.ARG94	0	0	0.278	R	LR	RK	2	0	0	0	0	0	0	0	0	0	0	0	1	0	0	0	0	0	0	0	0	0	0	0	0	0	0	0	0	0	0	0	1	0	0	0
21	1CVJ	P11940	26986	PABPC1	A.ASN100	0	0	0.009	N	GN	NI	2	0	0	0	0	0	0	0	0	0	0	0	0	0	0	0	0	0	0	0	2	0	0	0	0	0	0	0	1	0	0	0	0	0	0	0
22	1CVJ	P11940	26986	PABPC1	A.PHE102	1	0	0.473	F	IF	FI	1	0	0	0	0	0	0	0	0	0	0	0	0	0	0	0	0	0	0	0	0	0	0	0	0	0	0	0	0	0	0	0	1	0	0	0
23	1CVJ	P11940	26986	PABPC1	A.LYS104	0	0	0.087	K	IK	KN	2	0	0	0	1	0	0	0	0	0	0	0	0	0	0	0	0	0	0	0	1	0	0	0	0	0	0	0	0	0	0	0	0	0	0	0
24	1CVJ	P11940	26986	PABPC1	A.ASN105	0	0	0.048	N	KN	NL	1	0	0	0	0	0	0	0	0	0	0	0	0	0	0	0	0	0	0	0	1	0	0	0	0	0	0	0	0	0	0	0	0	0	0	0
25	1CVJ	P11940	26986	PABPC1	A.SER127	0	0	0.032	S	LS	SC	2	0	0	0	0	0	0	0	0	0	0	0	0	0	0	0	0	0	0	0	1	0	0	0	1	0	0	0	0	0	0	0	0	0	0	0
26	1CVJ	P11940	26986	PABPC1	A.CYS128	0	0	0.113	C	SC	CK	1	0	0	0	0	0	0	0	0	0	0	0	0	0	0	0	0	0	0	0	0	0	0	0	0	0	0	0	0	0	0	0	0	0	0	0
27	1CVJ	P11940	26986	PABPC1	A.LYS129	0	0	0.095	K	CK	KV	1	0	0	0	0	0	0	0	0	0	0	0	0	0	0	0	0	0	0	0	0	0	0	0	0	0	0	0	0	0	0	0	0	0	0	0
28	1CVJ	P11940	26986	PABPC1	A.LYS138	0	0	0.033	K	SK	KG	1	0	0	0	0	0	0	0	0	0	0	0	0	0	0	0	0	0	0	0	0	0	0	0	0	0	0	0	0	0	0	0	0	0	0	0
29	1CVJ	P11940	26986	PABPC1	A.GLY139	0	0	0.145	G	KG	GY	1	0	0	0	0	0	0	0	0	0	0	0	0	0	0	0	0	0	0	0	0	0	0	0	0	0	0	0	0	0	0	0	0	0	0	0
30	1CVJ	P11940	26986	PABPC1	A.TYR140	0	0	0.313	Y	GY	YG	1	0	0	0	0	0	0	0	0	0	0	0	0	0	0	0	0	0	0	0	0	0	0	0	0	0	0	0	0	0	0	0	0	0	0	0
31	1CVJ	P11940	26986	PABPC1	A.PHE142	1	1	0.501	F	GF	FV	1	0	0	0	0	0	0	0	0	0	0	0	0	0	0	0	0	0	0	0	0	0	0	0	0	0	0	0	0	0	0	0	1	0	0	0
32	1CVJ	P11940	26986	PABPC1	A.VAL143	0	0	0.125	V	FV	VH	1	0	0	0	0	0	0	0	0	0	0	0	0	0	0	0	0	0	0	0	0	0	0	0	0	0	0	0	0	0	0	0	0	0	0	0
33	1CVJ	P11940	26986	PABPC1	A.HIS144	0	0	0.134	H	VH	HF	2	0	0	0	0	0	0	0	0	0	0	0	0	0	0	0	0	0	0	0	1	0	0	0	0	0	0	0	1	0	0	0	0	0	0	0
34	1CVJ	P11940	26986	PABPC1	A.PHE169	0	0	0.376	F	VF	FV	1	0	0	0	0	0	0	0	0	0	0	0	0	0	0	0	0	0	0	0	0	0	0	0	0	0	0	0	0	0	0	0	0	0	0	0
35	1CVJ	P11940	26986	PABPC1	A.ARG172	0	0	0.033	R	GR	RF	1	0	0	0	0	0	0	0	0	0	0	0	0	0	0	0	0	0	0	0	0	0	0	0	0	0	0	0	0	0	0	0	0	0	0	0
36	1CVJ	P11940	26986	PABPC1	A.PHE173	0	0	0.242	F	RF	FK	2	0	0	0	0	0	0	0	0	0	0	0	0	0	0	0	0	0	0	0	0	0	0	0	1	0	0	0	0	0	0	0	0	0	0	0
37	1CVJ	P11940	26986	PABPC1	A.LYS174	0	0	0.053	K	FK	KS	1	0	0	0	0	0	0	0	0	0	0	0	0	0	0	0	1	0	0	0	0	0	0	0	0	0	0	0	0	0	0	0	0	0	0	0
38	1CVJ	P11940	26986	PABPC1	A.ARG176	0	0	0	R	SR	RK	0	0	0	0	0	0	0	0	1	0	0	0	0	0	0	0	0	0	0	0	0	0	0	0	0	0	0	0	0	0	0	0	0	0	0	0
39	1CVJ	P11940	26986	PABPC1	A.ARG179	0	0	0.192	R	ER	R	1	0	0	0	0	0	0	0	0	0	0	0	0	0	0	0	0	0	0	0	0	0	0	0	0	0	0	0	0	0	0	0	1	0	0	0
40	1E7K	P55769	4809	SNU13	A.LYS37	0	0	0.159	K	RK	KG	1	0	1	0	0	0	0	0	0	0	0	0	0	0	0	0	0	0	0	0	0	0	0	0	0	0	1	0	0	0	0	0	0	0	0	0
41	1E7K	P55769	4809	SNU13	A.GLY38	0	0	0.134	G	KG	GA	0	0	1	0	0	0	0	0	0	0	0	0	0	0	0	0	0	0	0	0	0	0	0	0	0	0	0	0	0	0	0	0	0	0	0	0
42	1E7K	P55769	4809	SNU13	A.ALA39	0	0	0.055	A	GA	AN	0	0	1	0	0	0	0	0	0	0	0	1	0	0	0	0	0	0	0	0	0	0	0	0	0	0	0	0	0	0	0	0	0	0	0	0
43	1E7K	P55769	4809	SNU13	A.ASN40	0	0	0.109	N	AN	NE	0	0	2	0	0	0	0	0	0	0	0	0	0	0	0	0	0	0	0	0	0	0	0	0	0	0	1	0	0	0	0	0	0	0	0	0
44	1E7K	P55769	4809	SNU13	A.GLU41	0	0	0.244	E	NE	EA	1	0	2	0	0	0	0	0	0	0	0	0	0	0	1	0	0	0	0	0	0	0	2	0	0	0	1	0	0	0	1	0	0	0	1	0
45	1E7K	P55769	4809	SNU13	A.LYS44	0	0	0.24	K	TK	KT	0	1	1	0	0	1	0	0	0	0	0	0	0	0	0	0	0	0	0	0	0	0	2	0	0	0	0	0	0	0	0	0	0	0	0	0
46	1E7K	P55769	4809	SNU13	A.ARG48	0	0	0.039	R	NR	RG	0	0	0	0	0	2	0	0	0	0	0	0	0	0	0	0	0	0	0	0	0	0	0	0	0	0	0	0	0	0	0	0	0	0	0	0
47	1E7K	P55769	4809	SNU13	A.ASP59	0	0	0.058	D	AD	DA	0	0	0	1	0	0	0	0	0	0	0	0	0	0	0	0	0	0	0	0	0	0	0	0	0	0	0	0	0	0	0	0	0	0	0	0
48	1E7K	P55769	4809	SNU13	A.ALA60	0	0	0.082	A	DA	AE	0	0	0	1	0	0	0	0	0	0	0	0	0	0	0	0	0	0	0	0	0	0	0	0	0	0	0	0	0	0	0	0	0	0	0	0
49	1E7K	P55769	4809	SNU13	A.GLU61	0	0	0.076	E	AE	EP	0	0	0	1	0	0	0	0	0	0	0	0	0	0	0	0	0	0	0	0	0	0	0	0	0	0	0	2	0	0	0	0	0	0	0	0
50	1E7K	P55769	4809	SNU13	A.LYS86	0	0	0.044	K	SK	KQ	0	0	0	1	0	0	0	0	0	0	0	0	0	0	0	0	0	0	0	0	0	0	0	1	0	0	0	0	0	0	0	0	0	0	0	0
51	1E7K	P55769	4809	SNU13	A.VAL95	0	0	0.051	V	GV	VS	1	0	0	0	0	0	0	0	0	0	0	0	0	0	0	0	0	0	0	0	0	0	0	0	0	0	0	0	0	0	0	0	0	0	0	0
52	1E7K	P55769	4809	SNU13	A.SER96	0	0	0.12	S	VS	SR	1	0	0	0	0	0	0	0	0	0	0	0	0	0	0	0	0	0	0	0	1	0	0	0	0	0	0	0	0	0	0	0	0	0	0	0
53	1E7K	P55769	4809	SNU13	A.ARG97	0	0	0.009	R	SR	RP	1	0	0	0	2	0	0	0	0	0	0	0	0	0	0	0	0	0	0	0	0	0	0	0	0	0	0	0	0	0	0	0	0	0	0	0
54	1E7K	P55769	4809	SNU13	A.ILE100	0	0	0.076	I	VI	IA	0	0	0	1	0	0	0	0	0	0	0	1	0	0	0	0	0	0	0	0	0	0	0	0	0	0	0	0	0	0	0	0	0	0	0	0
55	1JID	P09132	6728	SRP19	A.ARG14	0	0	0.172	R	DR	RF	0	0	1	0	0	0	1	0	0	0	0	0	0	0	0	0	0	0	0	0	0	0	0	0	0	0	0	0	0	0	0	0	0	0	1	0
56	1JID	P09132	6728	SRP19	A.PHE15	0	0	0.227	F	RF	FI	0	0	0	0	0	0	0	0	0	0	0	0	0	0	0	0	0	0	1	0	0	0	0	0	0	0	0	0	0	0	0	0	0	0	0	0
57	1JID	P09132	6728	SRP19	A.CYS17	0	0	0.078	C	IC	CI	0	0	0	0	0	0	0	0	1	0	0	0	0	0	0	0	0	0	0	0	0	0	0	0	0	0	0	0	0	0	0	0	0	0	0	0
58	1JID	P09132	6728	SRP19	A.TYR19	1	0	0.24	Y	IY	YP	0	0	0	0	0	0	0	0	0	0	0	0	1	0	0	0	0	0	0	0	0	0	0	0	0	0	0	0	0	0	0	0	0	0	0	0
59	1JID	P09132	6728	SRP19	A.TYR22	0	0	0.352	Y	AY	YL	0	0	0	0	0	0	1	0	0	0	0	0	0	0	0	0	0	0	0	0	0	0	0	0	0	0	0	0	0	0	0	0	0	0	0	0
60	1JID	P09132	6728	SRP19	A.ILE29	0	0	0.016	I	TI	IA	0	1	0	0	0	0	0	0	0	1	0	0	0	0	0	0	0	0	0	0	0	0	0	0	0	0	0	0	0	0	0	0	0	0	0	0
61	1JID	P09132	6728	SRP19	A.ARG33	0	0	0.026	R	GR	RR	0	0	0	0	0	2	0	0	0	0	0	0	0	0	0	0	0	0	0	0	0	0	0	0	0	0	0	0	0	0	0	0	0	0	0	0
62	1JID	P09132	6728	SRP19	A.ARG34	0	0	0.143	R	RR	RI	0	1	0	0	0	0	1	0	0	0	0	0	0	0	0	0	0	0	0	0	0	0	0	0	0	0	0	0	0	0	0	0	0	0	0	0
63	1JID	P09132	6728	SRP19	A.ARG70	0	0	0.048	R	SR	RE	0	0	0	0	0	2	0	0	0	0	0	0	0	0	0	0	0	0	0	0	0	0	0	0	0	0	0	0	0	0	0	0	0	0	0	0
64	1JID	P09132	6728	SRP19	A.ARG81	0	0	0.113	R	GR	RV	0	0	0	0	0	0	0	0	0	0	0	0	1	0	0	0	0	0	0	0	0	0	0	0	0	0	0	0	0	0	0	0	0	0	0	0
65	1JID	P09132	6728	SRP19	A.ARG101	0	0	0.24	R	SR	RK	0	0	1	0	2	0	1	0	0	0	0	0	0	0	0	0	0	0	0	0	0	0	0	0	0	0	0	0	0	0	0	0	0	0	1	0
66	1K1G	Q15637	7536	SF1	A.GLU149	0	0	0.045	E	PE	EI	0.2	0	0	0	0	0	0	0	0	0	0	0	0	0	0	0	0	0	0	0	0	0	0	0	0	0	0	0	0	0	0	0	0	0	0	0
67	1K1G	Q15637	7536	SF1	A.ILE150	0	0	0.108	I	EI	IN	1	0	0	0.3	0	0	0	0	0	0	0	0	0	0	0	0	0	0	0	0	0	0	0	0	0.5	0	0	0	0	0	0	0	0	0	0	0
68	1K1G	Q15637	7536	SF1	A.ASN151	0	0	0.089	N	IN	NF	0	1	0	1	0	0	0	0	0	0	0	0	0	0	0	0	0	0	0	0	0	0.7	0	0	0	0	0	0	0	0.1	0	0	0	0	0	0
69	1K1G	Q15637	7536	SF1	A.VAL153	0	0	0.011	V	FV	VG	1	0	0	0	0	0	0	0	0	0	0	0	0	0	0	0	0	0	0	0	0	0	0	0	0	0	0	0	0	0	0	0	0	0	0	0
70	1K1G	Q15637	7536	SF1	A.GLY154	1	0	0.228	G	VG	GL	1	0	0	1	0	0	0	0	0	0	0	0	0	0	0	0	0	0	0	0	0	0	0	0	0	0	0	0	0	0	0	0	0	0	0	0
71	1K1G	Q15637	7536	SF1	A.LEU155	0	0	0.12	L	GL	LL	0	0	0	1	0	0	0	0	0	0	0	0	0	0	0	0	0	0	0	0	0	0	0	0	0	0	0	0	0	0	0	0	0	0	0	0
72	1K1G	Q15637	7536	SF1	A.ILE157	0	0	0.051	I	LI	IG	2	0	0	0	0	0	0	0	0	0	0	0	0	0	0	0	0	0	0	0	0	0	0	0	0	0	0	0	0	0	0	0	0	0	0	0
73	1K1G	Q15637	7536	SF1	A.GLY158	0	0	0.243	G	IG	GP	1	0	0	1	0	0	0	0	0	0	0	0	0	0	0	0	0	0	0	0.8	0	0	0	0	0	0	0	0	0	0	0	0	0	0	0	0
74	1K1G	Q15637	7536	SF1	A.PRO159	0	0	0.114	P	GP	PR	0	0	0	0.9	0	0	0	0	0	0	0	0	0	0	0	0	0	0	0	0.1	0	0	0	0	0	0	0	0	0	0	0	0	0	0	0	0
75	1K1G	Q15637	7536	SF1	A.ARG160	0	0	0.074	R	PR	RG	1	0	0	0	0.3	0.2	0	0	0	0	0	0	0	0	0	0	1	0	0	1	0	0	0	0	0	0	0	0	0	0	0	0	0	0	0	0
76	1K1G	Q15637	7536	SF1	A.LEU164	0	0	0.099	L	TL	LK	1	0	0	0	0	0	0	0	0	0	0	0	0	0	0	0	0	0	0	0	0	0	0	0	0	0	0	0	0	0	0	0	0	0	0	0
77	1K1G	Q15637	7536	SF1	A.LYS174	0	0	0.031	K	AK	KI	0	0	0	0	0.1	0	0	0	0	0	0	0	0	0	0	0	0	0	0	0	0	0	0	0	0	0	0	0	0	0	0	0	0	0	0	0
78	1K1G	Q15637	7536	SF1	A.ILE175	0	0	0.078	I	KI	IM	1	0	0	0	0	0	0	0	0	0	0	0	0	0	0	0	0	0.5	0	0	0	0	0	0	0	0	0	0	0	0	0	0	0	0	0	0
79	1K1G	Q15637	7536	SF1	A.MET176	0	0	0.183	M	IM	MI	1	0.8	0	0	0	0	0	0	0	0	0	0	0	0	0	0	0	0	0	0	0	0	0	0	0	0	0	0	0	0	0	0	0	0	0	0
80	1K1G	Q15637	7536	SF1	A.ILE177	0	0	0.057	I	MI	IR	2	0	0	0	0	0	0	0	0	0	0	0	0	0	0	0	0	0	0	0	0	0	0	0	2.8	0	0	0	0	0	0	0	0	0	0	0
81	1K1G	Q15637	7536	SF1	A.ARG178	0	0	0.259	R	IR	RG	1	0	0	0	0	0	0	0	0	0	0	0	0.1	0	0	0	0	0	0	0	0	0	0	0	0	0	0	0	0	0	0	0	0.3	0	0	0
82	1K1G	Q15637	7536	SF1	A.GLY179	0	0	0.151	G	RG	GK	1	0	0	0	0	0	0	0	0	0	0	0	0	0	0	0	0	0	0	0	0	0	0	0	0.9	0	0	0	0	0	0	0	0	0	0	0
83	1K1G	Q15637	7536	SF1	A.GLY181	0	0	0.144	G	KG	GS	0.1	0	0	0	0	0	0	0	0	0	0	0	0	0	0	0	0	0	0	0	0	0	0	0	0	0	0	0	0	0	0	0	0	0	0	0
84	1K1G	Q15637	7536	SF1	A.SER182	0	0	0.038	S	GS	SV	2.8	0	0	0	0	0	0	0	0	0	0	0	0	0	0	0	0	0	0	0	0.7	0	0	0	0	0	0	0	0	0	0	0	0	0	0	0
85	1K1G	Q15637	7536	SF1	A.VAL183	0	0	0.085	V	SV	VK	3	1	0	0	0	0	0	0	0	0	0	0	0	0	0	0	0	0	0	0	0	0	0	0	0.1	0	0	0	0	0	0	0	0	0	0	0
86	1K1G	Q15637	7536	SF1	A.LYS184	0	0	0.114	K	VK	KE	1.1	0	0	0.1	0.2	0	0	0	0	0	0	0	0	0	0	0	0.1	0	0	0	0	0	0	0	0.2	0	0	0	0	0	0	0	0	0	0	0
87	1K1G	Q15637	7536	SF1	A.GLU185	0	0	0.021	E	KE	EG	0	0	0	0	0.1	0	0	0	0	0	0	0	0	0	0	0	0	0	0	0	0	0	0	0	0	0	0	0	0	0	0	0	0	0	0	0
88	1K1G	Q15637	7536	SF1	A.LYS187	0	0	0.12	K	GK	KV	0.5	0	0	0.2	0	0	0	0	0	0	0	0	0	0	0	0	0	0	0	0	0.1	0	0	0	0	0	0	0	0	0	0	0	0	0	0	0
89	1K1G	Q15637	7536	SF1	A.ARG190	0	0	0.021	R	GR	RK	0	0	0	0	0.1	0	0	0	0	0	0	0	0	0	0	0	0	0	0	0	0	0	0	0	0	0	0	0	0	0	0	0	0	0	0	0
90	1K1G	Q15637	7536	SF1	A.LYS191	0	0	0.042	K	RK	KD	0	0	0	0	0	0	0	0	0.1	0	0	0	0	0	0	0	0	0	0	0	0	0	0	0	0	0	0	0	0	0	0	0	0	0	0	0
91	1K1G	Q15637	7536	SF1	A.MET195	0	0	0.084	M	QM	ML	0.1	0	0	0	0	0	0	0	0	0	0	0	0	0	0	0	0	0	0	0	0	0	0	0	0	0	0	0	0	0	0	0	0	0	0	0
92	1K1G	Q15637	7536	SF1	A.LEU196	0	0	0.024	L	ML	LP	1.7	0	0	0	0	0	0	0	0	0	0	0	0	0	0	0	0	0	0	0	0	0	0	0	0	0	0	0	0	0	0	0	0	0	0	0
93	1K1G	Q15637	7536	SF1	A.PRO197	0	0	0.034	P	LP	PG	0.7	0	0	0	0	0	0	0	0	0	0	0	0	0	0	0	0	0	0	0	0	0	0	0	0	0	0	0	0	0	0	0	0	0	0	0
94	1K1G	Q15637	7536	SF1	A.GLU201	0	0	0.06	E	DE	EP	0.3	0	0	0	0	0	0	0	0	0	0	0	0	0	0	0	0	0	0	0	0	0	0	0	0	0	0	0	0	0	0	0	0	0	0	0
95	1K1G	Q15637	7536	SF1	A.ASP238	0	0	0.023	D	ND	DL	0.2	0	0	0	0	0	0	0	0	0	0	0	0	0	0	0	0	0	0	0	0	0	0	0	0.1	0	0	0	0	0	0	0	0	0	0	0
96	1K1G	Q15637	7536	SF1	A.LYS241	0	0	0.096	K	RK	KM	1	0.3	0	0	0	0	0	0	0	0	0	0	0	0	0	0	0	0	0	0	0	0	0	0	0	0	0	0	0	0	0	0	0	0	0	0
97	1K1G	Q15637	7536	SF1	A.LEU244	0	0	0.218	L	QL	LR	1	1	0	0.4	0	0	0	0	0	0	0	0	0	0	0	0	0.6	0	0	0	0	0	0	0	0	0	0	0	0	0	0	0	0	0	0	0
98	1K1G	Q15637	7536	SF1	A.ARG245	0	0	0.065	R	LR	RE	0.9	0	0	0	0	0	0	0	0	0	0	0	0	0	0	0	0	0	0	0	0	0	0	0	0	0	0	0	0	0	0	0	0	0	0	0
99	1K1G	Q15637	7536	SF1	A.LEU247	0	0	0.085	L	EL	LA	0	0	0	1	0	0	0	0	0	0	0	0	0	0	0	0	0	0	0	0	0	0	0	0	0	0	0	0	0	0	0	0	0	0	0	0
100	1K1G	Q15637	7536	SF1	A.ALA248	0	0	0.026	A	LA	AR	1	0	0	0	0	0	0	0	0	0	0	0	0	0	0	0	0	0	0	0	0	0	0	0	0	0	0	0	0	0	0	0	0	0	0	0
101	1K1G	Q15637	7536	SF1	A.GLY252	0	0	0.117	G	NG	GT	1	0	0	0	0	0	0	0	0	0	0	0	0	0	0	0	0	0	0	0	0	0	0	0	0.5	0	0	0	0	0	0	0	0	0	0	0
102	1K1G	Q15637	7536	SF1	A.THR253	0	0	0.05	T	GT	TL	2	0	0	0	0	0	0	0	0	0	0	0	0	0	0	0	0	0	0	0	0	0	0	0	0	0	0	0	0	0	0	0	0	0	0	0
103	1K1G	Q15637	7536	SF1	A.LEU254	0	0	0.107	L	TL	LR	2	0	0	0	0	0	0	0	0	0	0	0	0	0	0	0	0.4	0	0	0	0	0	0	0	0	0	0	0	0	0	0	0	0	0	0	0
104	1K1G	Q15637	7536	SF1	A.ARG255	0	0	0.452	R	LR	R	2	0	0	0.2	0.2	0	0	0.1	0	0	0	0	0	0	0	0	0	0	0	0	0	0	0	0	0	0	0	0	0	0	0	0	0.2	0	0	0.2
105	1M8Y	Q14671	9698	PUM1	A.GLN860	0	0	0.016	Q	DQ	QH	1	0	0	0	0	0	0	0	0	0	0	0	0	0	0	0	0	0	0	0	0	0	0	0	0	0	0	0	0	0	0	0	0	0	0	0
106	1M8Y	Q14671	9698	PUM1	A.SER863	0	0	0.015	S	GS	SR	1	0	0	0	0	0	0	0	0	0	0	0	0	0	0	0	0	0	0	0	0	0	0	0	0	0	0	0	0	0	0	0	0	0	0	0
107	1M8Y	Q14671	9698	PUM1	A.ARG864	0	0	0.176	R	SR	RF	1	0	0	0	0	0	0	0	0	0	0	0	0	0	0	0	0	0	0	0	0	0	0	0	0	0	0	0	0	0	0	0	1	0	0	0
108	1M8Y	Q14671	9698	PUM1	A.GLN867	0	0	0.025	Q	IQ	QL	1	0	0	0	0	0	0	0	0	0	0	0	0	0	0	0	0	0	0	0	2	0	0	0	0	0	0	0	1	0	0	0	0	0	0	0
109	1M8Y	Q14671	9698	PUM1	A.VAL896	0	0	0.154	V	DV	VF	0	0	0	1	0	0	0	0	0	0	0	0	0	0	0	0	0	0	0	0	0	0	0	0	0	0	0	0	0	0	0	0	0	0	0	0
110	1M8Y	Q14671	9698	PUM1	A.PHE897	0	0	0.236	F	VF	FG	1	0	0	0	0	0	0	0	0	0	0	0	0	0	0	0	0	0	0	0	0	0	0	0	0	0	0	0	0	0	0	0	0	0	0	0
111	1M8Y	Q14671	9698	PUM1	A.ASN899	0	0	0.043	N	GN	NY	0	0	0	1	0	0	0	0	0	0	0	0	0	0	0	0	0	0	0	0	0	0	0	2	0	0	0	0	0	0	0	1	0	0	0	0
112	1M8Y	Q14671	9698	PUM1	A.TYR900	0	1	0.636	Y	NY	YV	1	0	0	1	0	0	0	0	0	0	0	0	0	0	0	0	0	0	0	0	0	0	0	0	0	0	0	0	0	0	0	0	1	0	0	1
113	1M8Y	Q14671	9698	PUM1	A.GLN903	0	0	0.07	Q	IQ	QK	0	0	0	1	0	0	0	0	0	0	0	0	0	0	0	0	0	0	0	0	0	0	0	1	0	0	0	0	0	0	0	1	0	0	0	0
114	1M8Y	Q14671	9698	PUM1	A.TYR933	0	0	0.354	Y	MY	YG	0	0	0	1	0	0	0	0	0	0	0	0	0	0	0	0	0	0	0	0	0	0	0	0	0	0	0	0	0	0	0	0	0	0	0	0
115	1M8Y	Q14671	9698	PUM1	A.CYS935	0	0	0.091	C	GC	CR	1	0	0	0	0	0	0	0	0	0	0	0	0	0	0	0	0	0	0	0	0	0	0	0	0	0	0	0	0	0	0	0	0	0	0	0
116	1M8Y	Q14671	9698	PUM1	A.ARG936	0	0	0.319	R	CR	RV	1	0	0	1	0	0	0	1	0	0	0	0	0	0	0	0	0	0	0	0	0	0	0	0	0	0	0	0	0	0	0	0	1	0	0	1
117	1M8Y	Q14671	9698	PUM1	A.GLN939	0	0	0.048	Q	IQ	QK	1	0	0	0	0	0	0	0	0	0	0	0	0	0	0	0	0	0	0	0	2	0	0	0	0	0	0	0	1	0	0	0	0	0	0	0
118	1M8Y	Q14671	9698	PUM1	A.GLN968	0	0	0.048	Q	DQ	QN	1	0	0	0	0	0	0	0	0	0	0	0	0	0	0	0	0	0	0	0	0	0	0	0	0	0	0	0	0	0	0	0	0	0	0	0
119	1M8Y	Q14671	9698	PUM1	A.ASN969	0	0	0.051	N	QN	NG	1	0	0	0	0	0	0	0	0	0	0	0	0	0	0	0	0	0	0	0	0	0	0	0	0	0	0	0	0	0	0	0	0	0	0	0
120	1M8Y	Q14671	9698	PUM1	A.ASN971	0	0	0.108	N	GN	NH	0	1	0	0	0	0	0	0	0	0	0	0	0	0	0	0	0	0	0	0	0	0	0	0	0	0	0	0	0	0	0	0	0	0	0	0
121	1M8Y	Q14671	9698	PUM1	A.HIS972	0	0	0.416	H	NH	HV	1	1	0	0	0	0	0	0	0	0	0	0	0	1	0	0	0	0	0	0	0	0	0	0	0	0	0	0	0	0	0	0	1	0	0	0
122	1M8Y	Q14671	9698	PUM1	A.GLN975	0	0	0.188	Q	VQ	QK	0	1	0	0	0	0	0	0	0	0	0	0	0	0	0	0	0	0	0	0	0	1	0	0	0	0	0	0	0	1	0	0	0	0	0	0
123	1M8Y	Q14671	9698	PUM1	A.CYS1007	0	0	0.091	C	GC	CR	1	0	0	0	0	0	0	0	0	0	0	0	0	0	0	0	0	0	0	0	0	0	0	0	0	0	0	0	0	0	0	0	0	0	0	0
124	1M8Y	Q14671	9698	PUM1	A.ARG1008	0	0	0.328	R	CR	RV	1	1	0	0	0	0	0	0	0	0	0	0	0	0	0	0	0	0	0	0	0	0	0	0	0	0	0	0	0	0	0	0	1	1	0	0
125	1M8Y	Q14671	9698	PUM1	A.GLN1011	0	0	0.025	Q	IQ	QR	1	0	0	0	0	0	0	0	0	0	0	0	0	0	0	0	0	0	0	0	1	0	0	0	0	0	0	0	1	0	0	0	0	0	0	0
126	1M8Y	Q14671	9698	PUM1	A.GLN1040	0	0	0.056	Q	DQ	QY	0	0	0	1	0	0	0	0	0	0	0	0	0	0	0	0	0	0	0	0	0	0	0	0	0	0	0	0	0	0	0	0	0	0	0	0
127	1M8Y	Q14671	9698	PUM1	A.ASN1043	0	0	0.036	N	GN	NY	0	0	0	1	0	0	0	0	0	0	0	0	0	0	0	0	0	0	0	0	0	0	0	2	0	0	0	0	0	0	0	1	0	0	0	0
128	1M8Y	Q14671	9698	PUM1	A.TYR1044	0	1	0.657	Y	NY	YV	1	0	0	1	0	0	0	0	0	0	0	0	0	0	0	0	0	0	0	0	0	0	0	0	0	0	0	0	0	0	0	0	1	0	0	1
129	1M8Y	Q14671	9698	PUM1	A.GLN1047	0	0	0.073	Q	IQ	QH	0	0	0	1	0	0	0	0	0	0	0	0	0	0	0	0	0	0	0	0	0	0	0	1	0	0	0	0	0	0	0	1	0	0	0	0
130	1M8Y	Q14671	9698	PUM1	A.PHE1077	0	0	0.253	F	KF	FA	0	0	0	1	0	0	0	0	0	0	0	0	0	0	0	0	0	0	0	0	0	0	0	0	0	0	0	0	0	0	0	0	0	0	0	0
131	1M8Y	Q14671	9698	PUM1	A.SER1079	0	0	0.067	S	AS	SN	0	0	1	0	0	0	0	0	0	0	0	0	0	0	0	0	0	0	0	0	0	0	1	0	0	0	0	0	0	0	0	0	0	0	0	0
132	1M8Y	Q14671	9698	PUM1	A.ASN1080	0	0	0.28	N	SN	NV	1	0	1	1	0	0	0	0	0	0	0	0	0	0	0	0	0	0	0	0	1	0	0	0	0	0	0	0	1	0	0	0	0	0	0	1
133	1M8Y	Q14671	9698	PUM1	A.GLU1083	0	0	0.038	E	VE	EK	0	0	1	0	0	0	0	0	0	0	0	0	0	0	0	0	0	0	0	0	0	0	2	0	0	0	0	0	0	0	1	0	0	0	0	0
134	1M8Y	Q14671	9698	PUM1	A.GLN1119	0	0	0.056	Q	DQ	QY	0	0	0	1	0	0	0	0	0	0	0	0	0	0	0	0	0	0	0	0	0	0	0	0	0	0	0	0	0	0	0	0	0	0	0	0
135	1M8Y	Q14671	9698	PUM1	A.TYR1120	0	0	0.29	Y	QY	YA	0	0	1	0	0	0	0	0	0	0	0	0	0	0	0	0	0	0	0	0	0	0	0	0	0	0	0	0	0	0	0	0	0	0	0	0
136	1M8Y	Q14671	9698	PUM1	A.ASN1122	0	0	0.044	N	AN	NY	0	0	0	1	0	0	0	0	0	0	0	0	0	0	0	0	0	0	0	0	0	0	0	2	0	0	0	0	0	0	0	1	0	0	0	0
137	1M8Y	Q14671	9698	PUM1	A.TYR1123	1	1	0.535	Y	NY	YV	0	0	1	1	1	0	0	0	0	0	0	0	0	0	0	0	0	0	0	0	0	0	0	0	0	0	0	0	0	0	0	0	0	0	1	1
138	1M8Y	Q14671	9698	PUM1	A.GLN1126	0	0	0.054	Q	VQ	QK	0	0	0	1	0	0	0	0	0	0	0	0	0	0	0	0	0	0	0	0	0	0	0	1	0	0	0	0	0	0	0	1	0	0	0	0
139	1M8Y	Q14671	9698	PUM1	A.TYR1156	0	0	0.268	Y	TY	YG	0	0	0	1	0	0	0	0	0	0	0	0	0	0	0	0	0	0	0	0	0	0	0	0	0	0	0	0	0	0	0	0	0	0	0	0
140	1M8Y	Q14671	9698	PUM1	A.HIS1159	0	0	0.344	H	KH	HI	0	0	0	1	0	0	0	0	0	0	0	0	0	0	0	0	0	0	0	0	0	0	0	0	0	0	0	0	0	0	0	0	0	0	0	1
141	1RGO	P47974	678	ZFP36L2	A.SER151	0	0	0.007	S	S	ST	0	0	0	0	0	0	0	0	0	0	0	0.05	0	0	0	0	0	0	0	0	0	0	0	0	0	0	0	0	0	0	0	0	0	0	0	0
142	1RGO	P47974	678	ZFP36L2	A.ARG153	0	0	0.128	R	TR	RY	0	0	0	1.05	0	0	0	0.95	0	0	0	0	0	0	0	0.25	0	0	0	0	0	0	0	0.05	0	0	0	0.4	0	0	0	0	0	0	0	0
143	1RGO	P47974	678	ZFP36L2	A.TYR154	0	0	0.351	Y	RY	YK	0	0	0	1	0	0	0	0	0	0	0	0	0	0	0	0	0	0	0	0	0	0	0	0	0	0	0	0	0	0	0	0	0	0	0	0
144	1RGO	P47974	678	ZFP36L2	A.LYS155	0	0	0.047	K	YK	KT	0	0	0	1	0	0	0	0	0	0	0	0	0	0	0	0	0	0	0	0	0	0	0	0	0	0	0	0	0	0	0	0	0	0	0	0
145	1RGO	P47974	678	ZFP36L2	A.THR156	0	0	0.062	T	KT	TE	0	0	0	1	0	0	0	0	0	0	0	0	0	0	0	0	0	0	0	0	0	0	0	0	0	0	0	0.95	0	0	0	0	0	0	0	0
146	1RGO	P47974	678	ZFP36L2	A.GLU157	0	0	0.13	E	TE	EL	1	0	0	1	0	0	0	0	0	0	0	0	0	0	0	0	0	0	0	0	0.85	0	0	0	0	0	0	1	0.55	0	0	0	0	0	0	0
147	1RGO	P47974	678	ZFP36L2	A.LEU158	0	0	0.01	L	EL	LC	1	0	0	0	0	0	0	0	0	0	0	0	0	0	0	0	0	0	0	0	0	0	0	0	1	0	0	0	0	0	0	0	0	0	0	0
148	1RGO	P47974	678	ZFP36L2	A.CYS159	0	0	0.167	C	LC	CR	1	0	0	0.55	0	0	0	0	0	0	0	0	0	0	0	0	0	0	0	0	0	0	0	0	0	0	0	0	0	0	0	0	0	0	0	0
149	1RGO	P47974	678	ZFP36L2	A.ARG160	0	0	0.117	R	CR	RP	1	0	0	0	0	0	0	0	0	0	0	0	0	0	0	0	0	0	0	0	0.2	0	0	0	1	0	0	0	0.05	0	0	0	0.05	0	0	0
150	1RGO	P47974	678	ZFP36L2	A.PRO161	0	0	0.067	P	RP	PF	1	0	0	0.85	0	0	0	0	0	0	0	0	0	0	0	0	0	0	0	0	0	0	0	0	0	0	0	0	0	0	0	0	0	0	0	0
151	1RGO	P47974	678	ZFP36L2	A.CYS168	0	0	0.069	C	TC	CK	0	0	0	0.95	0	0	0	0	0	0	0	0	0	0	0	0	0	0	0	0	0	0	0	0	0	0	0	0	0	0	0	0	0	0	0	0
152	1RGO	P47974	678	ZFP36L2	A.LYS169	0	0	0.14	K	CK	KY	0	0	0	1	0	0	0	0	0	0	0	0	0	0	0	0	0	0	0	0	0	0	0	0	0	0	0	0.65	0	0	0	0	0	0	0	0
153	1RGO	P47974	678	ZFP36L2	A.TYR170	0	1	0.657	Y	KY	YG	0	0	0	2	0	0	0	0.85	0	0	0	0	0	0	0	0	0	0	0	0	0	0	0	0	0	0	0	0	0	0	0	0	0	0	0	1.95
154	1RGO	P47974	678	ZFP36L2	A.LYS173	0	0	0.07	K	EK	KC	0	0	0	1.6	0	0	0	0	0	0	0	0	0	0	0	0.25	0	0	0	0	0	0	0	0.15	0	0	0	0	0	0	0	0	0	0	0	0
155	1RGO	P47974	678	ZFP36L2	A.CYS174	0	0	0.229	C	KC	CQ	0	0	0	1	0	0	0	0	0	0	0	0	0	0	0	0	0	0	0	0	0	0	0	0	0	0	0	0	0	0	0	0	0	0	0	0
156	1RGO	P47974	678	ZFP36L2	A.GLN175	0	0	0.065	Q	CQ	QF	0	0	0	2	0	0	0	0	0	0	0	0	0	0	0	0.35	0	0	0	0	0	0	0	0.2	0	0	0	2	0	0	0	0.2	0	0	0	0
157	1RGO	P47974	678	ZFP36L2	A.PHE176	0	1	0.547	F	QF	FA	1	0	0	2	0	0	0	0	0	0	0	0	0	0	0	0	0	0	0	0	0	0	0	0	0	0	0	0	0	0	0	0	1	0	0	1
158	1RGO	P47974	678	ZFP36L2	A.HIS189	0	0	0.194	H	RH	HP	0	0	0	1	0	0	0	0.25	0	0	0	0	0	0	0	0.15	0	0	0	0	0	0	0	0.05	0	0	0	0	0	0	0	0	0	0	0	0
159	1RGO	P47974	678	ZFP36L2	A.PRO190	0	0	0.074	P	HP	PK	0	0	0	0.4	0	0	0	0	0	0	0	0	0	0	0	0	0	0	0	0	0	0	0	0	0	0	0	0	0	0	0	0	0	0	0	0
160	1RGO	P47974	678	ZFP36L2	A.LYS191	0	0	0.164	K	PK	KY	0	0	0	1.4	0	0	0	0.3	0	0	0	0	0	0	0	0.2	0	0	0	0	0	0	0	0.1	0	0	0	0	0	0	0	0	0	0	0	0
161	1RGO	P47974	678	ZFP36L2	A.TYR192	0	0	0.406	Y	KY	YK	0	0	0	0.9	0	0	0	0	0	0	0	0	0	0	0	0	0	0	0	0	0	0	0	0	0	0	0	0	0	0	0	0	0	0	0	0
162	1RGO	P47974	678	ZFP36L2	A.LYS193	0	0	0.098	K	YK	KT	0	0	0	1	0	0	0	0	0	0	0	0	0	0	0	0	0	0	0	0	0	0	0	0	0	0	0	0	0	0	0	0	0	0	0	0
163	1RGO	P47974	678	ZFP36L2	A.THR194	0	0	0.064	T	KT	TE	0	0	0	1.05	0	0	0	0	0	0	0	0	0	0	0	0	0	0	0	0	0	0	0	0.05	0	0	0	1	0	0	0	0	0	0	0	0
164	1RGO	P47974	678	ZFP36L2	A.GLU195	0	0	0.184	E	TE	EL	0.55	0	0	1.25	0	0	0	0.05	0	0	0	0	0	0	0	0.05	0	0	0	0	0.05	0	0	0.05	0	0	0	1	0	0	0	0	0	0	0	0.05
165	1RGO	P47974	678	ZFP36L2	A.LEU196	0	0	0.041	L	EL	LC	1	0	0	0	0	0	0	0	0	0	0	0	0	0	0	0	0	0	0	0	0	0	0	0	1	0	0	0	0	0	0	0	0	0	0	0
166	1RGO	P47974	678	ZFP36L2	A.CYS197	0	0	0.16	C	LC	CR	1	0	0	0.9	0	0	0	0	0	0	0	0	0	0	0	0	0	0	0	0	0	0	0	0	0	0	0	0	0	0	0	0	0	0	0	0
167	1RGO	P47974	678	ZFP36L2	A.ARG198	0	0	0.244	R	CR	RT	1	0	0	0.1	0	0	0	0	0	0	0	0	0.1	0	0	0	0	0	0	0	0.2	0	0	0.1	1	0	0	0	0.05	0	0	0	0.2	0	0	0
168	1RGO	P47974	678	ZFP36L2	A.THR199	0	0	0.05	T	RT	TF	0	0	0	1	0	0	0	0	0	0	0	0	0	0	0	0	0	0	0	0	0	0	0	0.5	0	0	0	0	0	0	0	0	0	0	0	0
169	1RGO	P47974	678	ZFP36L2	A.CYS206	0	0	0.187	C	FC	CP	0	0	0	0.95	0	0	0	0	0	0	0	0	0	0	0	0	0	0	0	0	0	0	0	0	0	0	0	0	0	0	0	0	0	0	0	0
170	1RGO	P47974	678	ZFP36L2	A.PRO207	0	0	0.108	P	CP	PY	0	0	0	0.9	0	0	0	0	0	0	0	0	0	0	0	0	0	0	0	0	0	0	0	0	0	0	0	0	0	0	0	0	0	0	0	0
171	1RGO	P47974	678	ZFP36L2	A.TYR208	1	0	0.424	Y	PY	YG	0	0	0	2	0	0	0	0.65	0	0	0	0	0	0	0	0	0	0	0	0	0	0	0	0	0	0	0	0	0	0	0	0	0	0	0	1.95
172	1RGO	P47974	678	ZFP36L2	A.ARG211	0	0	0.226	R	PR	RC	0.4	0	0	1.4	0.6	0	0	0.15	0	0	0	0	0	0	0	0.15	0	0	0	0	0.35	0	0	0.75	0	0	0	0	0.35	0	0	0.35	0	0	0	0
173	1RGO	P47974	678	ZFP36L2	A.CYS212	0	0	0.109	C	RC	CH	0	0	0	1	0	0	0	0	0	0	0	0	0	0	0	0	0	0	0	0	0	0	0	0	0	0	0	0	0	0	0	0	0	0	0	0
174	1RGO	P47974	678	ZFP36L2	A.HIS213	0	0	0.213	H	CH	HF	0	0	0	2.05	0	0	0	0.35	0	0	0	0	0	0	0	0.1	0	0	0	0	0	0	0	0.05	0	0	0	2	0	0	0	0.05	0	0	0	0.05
175	1RGO	P47974	678	ZFP36L2	A.PHE214	0	1	0.596	F	HF	FI	1	0	0	2.05	0	0	0	0	0	0	0	0	0	0	0	0	0	0	0	0	0	0	0	0	0	0	0	0	0	0	0	0	1	0	0	1
176	1RGO	P47974	678	ZFP36L2	A.ILE215	0	0	0.038	I	FI	IH	0	0	0	0.2	0	0	0	0	0	0	0	0	0	0	0	0	0	0	0	0	0	0	0	0	0	0	0	0	0	0	0	0	0	0	0	0
177	1YTY	P05455	6741	SSB	B.GLN20	0	0	0.051	Q	HQ	QI	0	0	0	1	0	0	0	0	0	0	0	0	0	0	0	0	0	0	0	0	0	0	0	1	0	0	0	0	0	0	0	0	0	0	0	0
178	1YTY	P05455	6741	SSB	B.TYR23	1	0	0.45	Y	EY	YY	0	0	0	1	0	0	0	0	0	0	0	0	0	0	0	0	0	0	0	0	0	0	0	0	0	0	0	0	0	0	0	0	0	0	0	1
179	1YTY	P05455	6741	SSB	B.TYR24	0	0	0.229	Y	YY	YF	0	0	0	0	0	0	0	1	0	0	0	0	0	0	0	0	0	0	0	0	0	0	0	0	0	0	0	0	0	0	0	0	0	0	0	0
180	1YTY	P05455	6741	SSB	B.PHE28	0	0	0.268	F	DF	FN	0	0	0	1	0	0	0	0	0	0	0	0	0	0	0	0	0	0	0	0	0	0	0	0	0	0	0	0	0	0	0	0	0	0	0	0
181	1YTY	P05455	6741	SSB	B.ARG32	0	0	0.257	R	PR	RD	0	0	1	2	0	0	0	0	0	0	0	0	0	0	0	0	0	0	0	0	0	0	0	2	0	0	0	0	0	0	0	1	0	0	1	0
182	1YTY	P05455	6741	SSB	B.ASP33	0	0	0.064	D	RD	DK	0	0	0	0	0	0	0	0	0	0	0	0	0	0	0	1	0	0	0	0	0	0	0	0	0	0	0	0	0	0	0	0	0	0	0	0
183	1YTY	P05455	6741	SSB	B.PHE35	0	0	0.421	F	KF	FL	0	0	0	1	0	0	0	0	0	0	0	0	0	0	0	0	0	0	0	0	0	0	0	0	0	0	0	0	0	0	0	0	0	0	0	1
184	1YTY	P05455	6741	SSB	B.LYS54	0	0	0.06	K	IK	KF	0	0	0	1	0	0	0	0	0	0	0	0	0	0	0	0	0	0	0	0	0	0	0	0	0	0	0	0	0	0	0	0	0	0	0	0
185	1YTY	P05455	6741	SSB	B.PHE55	0	0	0.273	F	KF	FN	0	0	0	1	0	0	0	0	0	0	0	0	0	0	0	0	0	0	0	0	0	0	0	0	0	0	0	0	0	0	0	0	0	0	0	0
186	1YTY	P05455	6741	SSB	B.ASN56	0	0	0.058	N	FN	NR	0	0	0	1	0	0	0	0	0	0	0	0	0	0	0	0	0	0	0	0	0	0	0	0	0	0	0	0	0	0	0	0	0	0	0	0
187	1YTY	P05455	6741	SSB	B.ARG57	0	0	0.115	R	NR	RL	0	0	0	1	0	0	0	0	0	0	0	1	0	0	0	0	0	0	0	0	0	0	0	0	0	0	0	0	0	0	0	0	0	0	0	0
188	1YTY	P05455	6741	SSB	B.VAL108	0	0	0.069	V	DV	VK	0	0	0	1	0	0	0	0	0	0	0	0	0	0	0	0	0	0	0	0	0	0	0	0	0	0	0	0	0	0	0	0	0	0	0	0
189	1YTY	P05455	6741	SSB	B.LEU124	0	0	0.135	L	TL	LD	0	0	0	1	0	0	0	0	0	0	0	0	0	0	0	0	0	0	0	0	0	0	0	0	0	0	0	0	0	0	0	0	0	0	0	0
190	1YTY	P05455	6741	SSB	B.LYS128	0	0	0.053	K	IK	KE	0	0	0	1	0	0	0	0	0	0	0	0	0	0	0	0	0	0	0	0	0	0	0	0	0	0	0	0	0	0	0	0	0	0	0	0
191	1YTY	P05455	6741	SSB	B.ASN139	0	0	0.063	N	LN	NI	0	0	0	2	0	0	0	0	0	0	0	0	0	0	0	0	0	0	0	0	0	0	0	1	0	0	0	0	0	0	0	0	0	0	0	0
192	1YTY	P05455	6741	SSB	B.ILE140	0	0	0.132	I	NI	IQ	0	0	0	1	0	0	0	0	0	0	0	0	0	0	0	0	0	0	0	0	0	0	0	0	0	0	0	1	0	0	0	0	0	0	0	0
193	1YTY	P05455	6741	SSB	B.GLN141	0	0	0.191	Q	IQ	QR	0	0	1	1	0	0	0	0	0	0	0	0	0	1	1	0	0	0	0	0	0	0	0	0	0	0	0	0	0	0	0	0	0	0	0	0
194	1YTY	P05455	6741	SSB	B.VAL157	0	0	0.11	V	VV	VF	0	0	0	1	0	0	0	0	0	0	0	0	0	0	0	0	0	0	0	0	0	0	0	0	0	0	0	0	0	0	0	0	0	0	0	0
195	1YTY	P05455	6741	SSB	B.LYS185	0	0	0.061	K	FK	KD	0	0	0	0	0	1	0	0	0	0	0	0	0	0	0	0	0	0	0	0	0	0	0	0	0	0	0	0	0	0	0	0	0	0	0	0
196	1ZBH	Q8IV48	90459	ERI1	A.PHE61	0	0	0.222	F	DF	FS	0	0	0	1	0	0	0	0	0	0	0	0	0	0	0	0	0	0	0	0	0	0	0	0	0	0	0	0	0	0	0	0	0	0	0	0
197	1ZBH	Q8IV48	90459	ERI1	A.TYR66	0	0	0.38	Y	VY	YK	0	0	0	1	0	0	0	0	0	0	0	0	0	0	0	0	0	0	0	0	0	0	0	0	0	0	0	0	0	0	0	0	0	0	0	0
198	1ZBH	Q8IV48	90459	ERI1	A.LYS67	0	0	0.153	K	YK	KE	0	0	0	1	0	0	0	0	0	0	0	0	0	0	0	0	0	0	0	0	0	0	0	0	0	0	0	0	0	0	0	0	0	0	0	0
199	1ZBH	Q8IV48	90459	ERI1	A.ILE69	0	0	0.046	I	EI	IA	0	0	0	1	0	0	0	0	0	0	0	0	0	0	0	0	0	0	0	0	0	0	0	0	0	0	0	0	0	0	0	0	0	0	0	0
200	1ZBH	Q8IV48	90459	ERI1	A.ALA70	0	0	0.067	A	IA	AI	0	0	0	1	0	0	0	0	0	0	0	0	0	0	0	0	0	0	0	0	0	0	0	0	0	0	0	0	0	0	0	0	0	0	0	0
201	1ZBH	Q8IV48	90459	ERI1	A.ILE71	0	0	0.019	I	AI	IT	0	1	0	0	0	0	0	0	0	0	0	0	0	0	0	0	0	0	0	0	0	0	0	0	0	0	0	0	0	0	0	0	0	0	0	0
202	1ZBH	Q8IV48	90459	ERI1	A.ASN73	0	0	0.072	N	TN	NG	0	0	0	1	0	0	0	0	0	0	0	0	0	0	0	0	0	0	0	0	0	0	0	1	0	0	0	0	0	0	0	1	0	0	0	0
203	1ZBH	Q8IV48	90459	ERI1	A.ASN77	0	0	0.068	N	IN	NR	0	0	0	0	1	0	0	0	0	0	0	0	0	0	0	0	0	0	0	0	0	0	0	0	0	0	0	0	0	0	0	0	0	0	0	0
204	1ZBH	Q8IV48	90459	ERI1	A.ARG78	0	0	0.006	R	NR	RM	0	1	0	0	0	0	0	0	0	0	0	0	0	0	0	0	0	0	0	0	0	0	0	0	0	0	0	0	0	0	0	0	0	0	0	0
205	1ZBH	Q8IV48	90459	ERI1	A.LYS104	0	0	0.086	K	KK	KR	0	0	0	0	2	0	0	0	0	0	0	0	0	0	0	0	0	0	0	0	0	0	0	0	0	0	0	0	0	0	0	0	0	0	0	0
206	1ZBH	Q8IV48	90459	ERI1	A.LYS107	0	0	0.071	K	LK	KN	0	0	0	0	0	0	1	0	0	0	0	0	0	0	0	0	0	0	0	0	0	0	0	0	0	0	0	0	0	0	0	0	0	0	0	0
207	1ZBH	Q8IV48	90459	ERI1	A.LYS111	0	0	0.099	K	YK	KK	0	0	0	1	0	0	0	0	0	0	0	0	0	0	0	0	0	0	0	0	0	0	0	1	0	0	0	0	0	0	0	0	0	0	0	0
208	1ZBH	Q8IV48	90459	ERI1	A.ALA137	0	0	0.027	A	EA	AT	0	0	0	0	0	0	0	0	0	0	0	0	0	0	0	0	1	0	0	0	0	0	0	0	0	0	0	0	0	0	0	0	0	0	0	0
209	1ZBH	Q8IV48	90459	ERI1	A.CYS139	0	0	0.069	C	TC	CE	1	0	0	0	0	0	0	0	0	0	0	0	0	0	0	0	0	0	0	0	0	0	0	0	0	0	0	0	0	0	0	0	0	0	0	0
210	1ZBH	Q8IV48	90459	ERI1	A.GLU140	0	0	0.048	E	CE	EE	1	0	0	0	0	0	0	0	0	0	0	0	0	0	0	0	0	0	0	0	0	0	0	0	0	0	0	0	0	0	0	0	0	0	0	0
211	1ZBH	Q8IV48	90459	ERI1	A.ASN143	0	0	0.033	N	GN	NP	1	0	0	0	0	0	0	0	0	0	0	0	0	0	0	0	0	0	0	0	0	0	0	0	0	0	0	0	0	0	0	0	0	0	0	0
212	1ZBH	Q8IV48	90459	ERI1	A.PHE185	0	0	0.202	F	DF	FC	1	0	0	0	0	0	0	0	0	0	0	0	0	0	0	0	0	0	0	0	0	0	0	0	0	0	0	0	0	0	0	0	0	0	0	0
213	1ZBH	Q8IV48	90459	ERI1	A.LEU189	0	0	0.053	L	SL	LT	1	0	0	0	0	0	0	0	0	0	0	0	0	0	0	0	0	0	0	0	0	0	0	0	0	0	0	0	0	0	0	0	0	0	0	0
214	1ZBH	Q8IV48	90459	ERI1	A.TRP233	0	0	0.172	W	SW	WD	1	0	0	0	0	0	0	0	0	0	0	0	0	0	0	0	0	0	0	0	0	0	0	0	0	0	0	0	0	0	0	0	0	0	0	0
215	1ZBH	Q8IV48	90459	ERI1	A.LYS262	0	0	0.029	K	RK	KS	0	0	0	0	0	1	0	0	0	0	0	0	0	0	0	0	0	0	0	0	0	0	0	0	0	0	0	0	0	0	0	0	0	0	0	0
216	1ZBH	Q8IV48	90459	ERI1	A.ASN266	0	0	0.147	N	GN	NF	0	1	1	0	0	1	0	0	0	0	0	0	0	0	0	0	0	0	0	0	0	0	0	0	0	0	0	0	0	0	0	0	0	0	0	0
217	1ZBH	Q8IV48	90459	ERI1	A.LYS269	0	0	0.101	K	YK	KV	0	0	0	0	1	0	0	0	0	0	0	0	0	0	0	0	0	0	0	0	0	0	0	0	0	0	0	0	0	0	0	0	0	0	0	0
218	1ZBH	Q8IV48	90459	ERI1	A.PRO271	0	0	0.085	P	VP	PR	0	0	1	0	0	0	0	0	0	0	0	0	0	0	0	0	0	0	0	0	0	0	0	0	0	0	0	0	0	0	0	0	0	0	0	0
219	1ZBH	Q8IV48	90459	ERI1	A.ARG272	0	0	0.216	R	PR	RS	0	1	1	0	0	0	0	0	0	0	0	0	0	0	0	0	0	0	0	0	0	0	0	0	0	0	0	0	0	0	0	0	0	1	0	0
220	1ZBH	Q8IV48	90459	ERI1	A.ASN293	0	0	0.081	N	PN	NC	0	0	0	0	1	0	0	0	0	0	0	0	0	0	0	0	0	0	0	0	0	0	0	0	0	0	0	0	0	0	0	0	0	0	0	0
221	1ZBH	Q8IV48	90459	ERI1	A.SER329	0	0	0.02	S	MS	SV	0	0	0	0	0	1	0	0	0	0	0	0	0	0	0	0	0	0	0	0	0	0	0	0	0	0	0	0	0	0	0	0	0	0	0	0
222	1ZBH	Q8IV48	90459	ERI1	A.SER332	0	0	0.119	S	SS	SS	0	0	0	0	1	0	1	0	0	0	0	0	0	0	0	0	0	0	0	0	0	0	0	0	0	0	0	0	0	0	0	0	0	0	0	0
223	2AD9	P26599	5725	PTBP1	A.SER51	0	0	0.114	S	DS	SR	0	0	0	0.1	0	0	0	0	0	0	0	0	0	0	0	0	0	0	0	0	0	0	0	0.05	0	0	0	0.05	0	0	0	0	0	0	0	0
224	2AD9	P26599	5725	PTBP1	A.ARG52	0	0	0.035	R	SR	RS	0	0.05	0	0.05	0	0.1	0	0	0	0	0	0	0	0	0	0	0	0	0	0	0	0	0	0	0	0	0	0	0	0	0	0	0	0	0	0
225	2AD9	P26599	5725	PTBP1	A.SER53	0	0	0.079	S	RS	SA	0	0.2	0	0.2	0	0	0	0	0	0	0	0	0	0	0	0	0	0	0	0	0	0	0	0.2	0	0.05	0	0	0	0	0	0	0	0	0	0
226	2AD9	P26599	5725	PTBP1	A.HIS62	0	0	0.184	H	IH	HI	0	1	0	0.05	0	0	0	0	0	0	0	0	0	0.15	0	0	0	0	0	0	0	0	0	0	0	0	0	0	0	0	0	0	0	1	0	0
227	2AD9	P26599	5725	PTBP1	A.ARG64	0	0	0.279	R	IR	RK	0	0.05	0	1	0	0.3	0	0.4	0	0	0	0	0	0	0	0.4	0	0	0	0	0	0	0	0.05	0	0	0	0	0	0	0	0	0	0	0	1
228	2AD9	P26599	5725	PTBP1	A.LYS65	0	0	0.15	K	RK	KL	0	0.45	0	0	0	0.15	0	0.1	0	0	0	0.05	0	0.3	0	0	0	0.2	0	0	0	0	0	0	0	0	0	0	0	0	0	0	0	0	0	0
229	2AD9	P26599	5725	PTBP1	A.LEU66	0	0	0.214	L	KL	LP	0	0.05	0	0	0	0	0	0	0	0	0	0	0	0	0	0	0	0	0	0	0	0	0	0	0	0	0	0	0	0	0	0	0	0	0	0
230	2AD9	P26599	5725	PTBP1	A.LEU89	0	0	0.159	L	LL	LM	0	0	0	0.95	0	0	0	0	0	0	0	0	0	0	0	0	0	0	0	0	0	0	0	0	0	0	0	0	0	0	0	0	0	0	0	0
231	2AD9	P26599	5725	PTBP1	A.MET90	0	0	0.122	M	LM	ML	0	0.05	0	0	0	0	0	0	0	0	0	0	0	0	0	0	0	0	0	0	0	0	0	0	0	0.05	0	0	0	0	0	0	0	0	0	0
232	2AD9	P26599	5725	PTBP1	A.GLY93	0	0	0.091	G	KG	GK	0	0	0	0.05	0	0	0	0	0	0	0	0	0	0	0	0	0	0	0	0	0	0	0	0	0	0	0	0	0	0	0	0	0	0	0	0
233	2AD9	P26599	5725	PTBP1	A.LYS94	0	0	0.136	K	GK	KN	0	0.45	0	0.05	0	0.45	0	0.15	0	0	0	0	0	0	0	0.05	0	0.3	0	0	0	0	0	0	0	0	0	0	0	0	0	0	0	0	0	0
234	2AD9	P26599	5725	PTBP1	A.ASN95	0	0	0.127	N	KN	NQ	0	0.35	0	0	0	0	0	0	0	0	0	0	0	0	0	0	0	0	0	0	0	0	0	0	0	0	0	0	0	0	0	0	0	0.3	0	0
235	2AD9	P26599	5725	PTBP1	A.GLN96	0	0	0.17	Q	NQ	QA	0	0	0	0	0	0.65	0	0.15	0	0	0	0	0	0.15	0	0	0	0	0	0	0	0	0	0	0	0	0	0	0	0	0	0	0	0	0	0
236	2AD9	P26599	5725	PTBP1	A.PHE98	0	0	0.435	F	AF	FI	0	1	0	1	0	0	0	0	0	0	0	0	0	0	0	0	0	0	0	0	0	0	0	0	0	0	0	0	0	0	0	0	0	0	0	0
237	2AD9	P26599	5725	PTBP1	A.TYR127	1	0	0.439	Y	IY	YI	0	0.1	0	0	0	0	0	0	0	0	0	0	0	0	0	0	0	0	0	0	0	0	0	0	0	0	0	0	0	0	0	0	0	0	0	0
238	2AD9	P26599	5725	PTBP1	A.GLN129	0	0	0.125	Q	IQ	QF	0	0.75	0	0.85	0	0	0	0	0	0	0	0	0	0	0	0	0	0	0	0	0	0	0	0.8	0	0	0	0	0	0	0	0.05	0	0	0	0
239	2AD9	P26599	5725	PTBP1	A.PHE130	0	0	0.199	F	QF	FS	0	1	0	0	0	0	0	0	0	0	0	0	0	0	0	0	0	0	0	0	0	0	0	0	0	1	0	0	0	0	0	0	0	0	0	0
240	2AD9	P26599	5725	PTBP1	A.SER131	0	0	0.026	S	FS	SN	0	1	0	0	0	0	0	0	0	0	0	0	0	0	0	0	0	0	0	0	0	0.85	0	0	0	0	0	0	0	0	0	0	0	0	0	0
241	2AD9	P26599	5725	PTBP1	A.ASN132	0	0	0.176	N	SN	NH	0	1	0	0	0	0	0	0	0	0	0	0	0	0.95	0	0	0	0	0	0	0	0	0	0	0	1.65	0	0	0	0	0	0	0	0.9	0	0
242	2AD9	P26599	5725	PTBP1	A.HIS133	0	0	0.252	H	NH	HK	0	1.05	0	0.05	0	0.25	0	0	0	0	0	0	0	0.95	0	0	0	0	0	0	0	0	0	0	0	0	0	0	0	0	0	0	0	0	0	0
243	2AD9	P26599	5725	PTBP1	A.LYS134	0	0	0.019	K	HK	KE	0	0.05	0	0	0	0	0	0	0	0	0	0	0	0	0	0	0	0	0	0	0	0	0	0	0	0	0	0	0	0	0	0	0	0	0	0
244	2AD9	P26599	5725	PTBP1	A.GLU135	0	0	0.112	E	KE	EL	0	0.05	0	0.95	0	0	0	0	0	0	0	0	0	0	0	0	0	0	0	0	0	0	0	0	0	0	0	0	0	0	0	0	0	0	0	0
245	2AD9	P26599	5725	PTBP1	A.LEU136	0	0	0.077	L	EL	LK	0	0	0	1	0	0	0	0	0	0	0	0	0	0	0	0	0	0	0	0	0	0	0	0	0	0	0	0	0	0	0	0	0	0	0	0
246	2AD9	P26599	5725	PTBP1	A.LYS137	0	0	0.063	K	LK	KT	0	0	0	0.95	0	0	0	0	0	0	0	0	0	0	0	0	0	0	0	0	0	0	0	0.1	0	0	0	1.55	0	0	0	0	0	0	0	0
247	2AD9	P26599	5725	PTBP1	A.THR138	0	0	0.052	T	KT	TD	0	0	0	0.65	0	0	0	0	0	0	0	0	0	0	0	0	0	0	0	0	0	0	0	0	0	0	0	0	0	0	0	0	0	0	0	0
248	2AD9	P26599	5725	PTBP1	A.ASP139	0	0	0.052	D	TD	DS	0	0.05	0	0.05	0	0	0	0	0	0	0	0	0	0	0	0	0	0	0	0	0	0	0	0	0	0	0	0	0	0	0	0	0	0	0	0
249	2AD9	P26599	5725	PTBP1	A.SER140	0	0	0.028	S	DS	SS	0	0.1	0	0.05	0	0	0	0	0	0	0	0	0	0	0	0	0	0	0	0	0	0.1	0	0	0	0	0	0	0	0	0	0	0	0	0	0
250	2AD9	P26599	5725	PTBP1	A.PRO142	0	0	0.008	P	SP	PN	0	0.05	0	0	0	0	0	0	0	0	0	0	0	0	0	0	0	0	0	0	0	0	0	0	0	0	0	0	0	0	0	0	0	0	0	0
251	2ADB	P26599	5725	PTBP1	A.ARG185	0	0	0.316	R	LR	RI	0	1.05	0	0.25	0	0.8	0	0.25	0	0	0	0	0	0.05	0	0.3	0	0	0	0	0	0.05	0	0.05	0	0	0	0	0	0.05	0	0	0	0.9	0	0.05
252	2ADB	P26599	5725	PTBP1	A.ILE187	0	0	0.045	I	II	IV	0	0	0	0.3	0	0	0	0	0	0	0	0	0	0	0	0	0	0	0	0	0	0	0	0	0	0	0	0	0	0	0	0	0	0	0	0
253	2ADB	P26599	5725	PTBP1	A.ILE214	0	0	0.07	I	II	IT	0	0	0	1	0	0	0	0	0	0	0	0	0	0	0	0	0	0	0	0	0	0	0	0	0	0	0	0	0	0	0	0	0	0	0	0
254	2ADB	P26599	5725	PTBP1	A.LYS218	0	0	0.152	K	TK	KN	0	0	0	0.3	0	0.9	0	0.65	0	0	0	0	0	0	0	0.4	0	0	0	0	0	0	0	0	0	0	0	0	0	0	0	0	0	0	0	0
255	2ADB	P26599	5725	PTBP1	A.ASN219	0	0	0.012	N	KN	NN	0	0	0	0.05	0	0	0	0	0	0	0	0	0	0	0	0	0	0	0	0	0	0	0	0.05	0	0	0	0	0	0	0	0.05	0	0	0	0
256	2ADB	P26599	5725	PTBP1	A.GLN221	0	0	0.083	Q	NQ	QF	0	0	0	0.3	0	0.2	0	0	0	0	0	0	0	0	0	0	0	0	0	0	0	0	0	0.3	0	0	0	0	0	0	0	0.2	0	0	0	0
257	2ADB	P26599	5725	PTBP1	A.GLN223	0	0	0.046	Q	FQ	QA	0	0	0	0.05	0	0.05	0	0	0	0	0	0	0	0.05	0	0	0	0	0	0	0	0	0	0	0	0	0	0	0	0	0	0	0	0	0	0
258	2ADB	P26599	5725	PTBP1	A.LEU225	1	0	0.138	L	AL	LL	0	1	0	1	0	0	0	0	0	0	0	0	0	0	0	0	0	0	0	0	0	0	0	0	0	0	0	0	0	0	0	0	0	0	0	0
259	2ADB	P26599	5725	PTBP1	A.ARG254	0	0	0.07	R	LR	RI	0	0	0	0.3	0	0	0	0	0	0	0	0	0	0	0	0	0	0	0	0	0	0	0	0.2	0	0	0	0	0	0	0	0.1	0	0	0	0
260	2ADB	P26599	5725	PTBP1	A.ASP256	0	0	0.117	D	ID	DF	0	0.05	0	0	0	0	0	0	0	0	0	0	0	0	0	0	0	0	0	0	0	0	0	0	0	0	0	0	0	0	0	0	0	0	0	0
261	2ADB	P26599	5725	PTBP1	A.PHE257	0	0	0.277	F	DF	FS	0	0.8	0	0	0	0	0	0	0	0	0	0	0	0	0	0	0	0	0	0	0	0	0	0	0	0.05	0	0	0	0	0	0	0	0	0	0
262	2ADB	P26599	5725	PTBP1	A.SER258	0	0	0.008	S	FS	SK	0	1	0	0	0	0	0	0	0	0	0	0	0	0	0	0	0	0	0	0	0	0.8	0	0	0	0	0	0	0	0	0	0	0	0	0	0
263	2ADB	P26599	5725	PTBP1	A.LYS259	0	0	0.077	K	SK	KL	0	1.05	0	0	0	0.1	0	0.5	0	0	0	0	0	0.25	0	0	0	0	0	0	0	0	0	0	0	1.05	0	0	0	0	0	0	0	0	0	0
264	2ADB	P26599	5725	PTBP1	A.LEU260	1	0	0.095	L	KL	LT	0	1.1	0	0.95	0	0	0	0	0	0	0	0	0	0	0	0	0	0	0	0	0	0	0	0	0	0	0	0	0	0	0	0	0	0	0	0
265	2ADB	P26599	5725	PTBP1	A.SER262	0	0	0.088	S	TS	SL	0	0	0	0.75	0	0	0	0	0	0	0	0	0	0	0	0	0	0	0	0	0	0	0	0	0	0	0	0.05	0	0	0	0	0	0	0	0
266	2ADB	P26599	5725	PTBP1	A.LEU263	0	0	0.077	L	SL	LN	0	0	0	1	0	0	0	0	0	0	0	0	0	0	0	0	0	0	0	0	0	0	0	0	0	0	0	0	0	0	0	0	0	0	0	0
267	2ADB	P26599	5725	PTBP1	A.ASN264	0	0	0.137	N	LN	NV	0	0.1	0	1.05	0	0.05	0	0.05	0	0	0	0	0	0.05	0	0	0	0	0	0	0	0.1	0	0.15	0	0	0	2	0	0.05	0	0.15	0	0	0	0
268	2ADB	P26599	5725	PTBP1	A.VAL265	0	0	0.078	V	NV	VK	0	0	0	0.2	0	0	0	0	0	0	0	0	0	0	0	0	0	0	0	0.05	0	0	0	0	0	0	0	0	0	0	0	0	0	0	0	0
269	2ADB	P26599	5725	PTBP1	A.LYS266	0	0	0.218	K	VK	KY	0	0.05	0	1.05	0	0.1	0	0.6	0	0	0	0	0	0.1	0	0.05	0	0	0	0.25	0	0.05	0	0.3	0	0	0	0.1	0	0	0	0	0	0	0	0
270	2ADB	P26599	5725	PTBP1	A.TYR267	1	0	0.453	Y	KY	YN	0	0	0	1	0	0	0	0	0	0	0	0	0	0	0	0	0	0	0	0.55	0	0	0	0	0	0	0	0.05	0	0	0	0	0	0	0	0.25
271	2ADB	P26599	5725	PTBP1	A.ASN269	0	0	0.078	N	NN	ND	0	0	0	0.4	0	0	0	0	0	0	0	0	0	0	0	0.1	0	0	0	0	0	0	0	0.15	0	0	0	0	0	0	0	0.15	0	0	0	0
272	2ADB	P26599	5725	PTBP1	A.ASP270	0	0	0.146	D	ND	DK	0	0	0	0.1	0	0	0	0	0	0	0	0	0	0	0	0.05	0	0	0	0.05	0	0	0	0	0	0	0	0	0	0	0	0	0	0	0	0.05
273	2ADB	P26599	5725	PTBP1	A.LYS271	0	0	0.118	K	DK	KS	0	0	0	0.6	0	0.05	0	0.45	0	0	0	0	0	0	0	0.9	0	0	0	0	0	0	0	0.15	0	0	0	0	0	0	0	0	0	0	0	0
274	2ADB	P26599	5725	PTBP1	A.SER272	0	0	0.023	S	KS	SR	0	0	0	0	0	0	0	0	0	0	0	0	0	0	0	0.2	0	0	0	0	0	0	0	0	0	0	0	0	0	0	0	0	0	0	0	0
275	2ADB	P26599	5725	PTBP1	A.PRO281	0	0	0.04	P	LP	PS	0	0	0	0.05	0	0	0	0	0	0	0	0	0	0	0	0	0	0	0	0	0	0	0	0	0	0	0	0	0	0	0	0	0	0	0	0
276	2ADB	P26599	5725	PTBP1	A.SER282	0	0	0.073	S	PS	SG	0	0	0	0.2	0	0	0	0	0	0	0	0	0	0	0	0	0	0	0	0	0	0	0	0	0	0	0	0	0	0	0	0	0	0	0	0
277	2ADB	P26599	5725	PTBP1	A.SER285	0	0	0.025	S	DS	SQ	0	0	0	0.1	0	0	0	0	0	0	0	0	0	0	0	0	0	0	0	0	0	0	0	0.1	0	0	0	0	0	0	0	0	0	0	0	0
278	2ADB	P26599	5725	PTBP1	A.GLN291	0	0	0.092	Q	DQ	QT	0	0	0	0.05	0	0	0	0	0	0	0	0	0	0	0	0	0	0	0	0	0	0	0	0	0	0	0	0	0	0	0	0	0	0	0	0
279	2ADB	P26599	5725	PTBP1	A.THR292	0	0	0.031	T	QT	TM	0	0	0	0.05	0	0	0	0	0	0	0	0	0	0	0	0	0	0	0	0	0	0	0	0	0	0	0	0	0	0	0	0	0	0	0	0
280	2ADC	P26599	5725	PTBP1	A.LEU339	0	0	0.075	L	VL	LL	0	0.1	0	0	0	0	0	0	0	0	0	0	0	0	0	0	0	0	0	0	0	0	0	0	0	0	0	0	0	0	0	0	0	0	0	0
281	2ADC	P26599	5725	PTBP1	A.LEU340	1	0	0.174	L	LL	LV	0	1	0	0.95	0	0	0	0	0	0	0	0	0	0	0	0	0	0	0	0	0	0	0	0	0	0	0	0	0	0	0	0	0	0	0	0
282	2ADC	P26599	5725	PTBP1	A.SER342	0	0	0.098	S	VS	SN	0	0	0	0	0	0	0	0.1	0	0	0	0	0	0	0	0.25	0	0	0	0	0	0	0	0	0	0	0	0	0	0	0	0	0	0	0	0
283	2ADC	P26599	5725	PTBP1	A.ASN343	0	0	0.123	N	SN	NL	0	0.1	0	0	0	0	0	0	0	0	0	0.15	0	0	0	0	0	0	0	0	0	0	0	0	0	0	0	0	0	0	0	0	0	0.05	0	0
284	2ADC	P26599	5725	PTBP1	A.LYS368	0	0	0.175	K	VK	KI	0	0	0	0.15	0	0.8	0	1.05	0	0	0	0	0	0	0	0.15	0	0	0	0	0	0	0	0.1	0	0	0	0	0	0	0	0	0	0	0	0
285	2ADC	P26599	5725	PTBP1	A.LEU370	0	0	0.122	L	IL	LF	0	0.8	0	0	0	0	0	0	0	0	0	0	0	0	0	0	0	0	0	0	0	0	0	0	0	0	0	0	0	0	0	0	0	0	0	0
286	2ADC	P26599	5725	PTBP1	A.PHE371	1	0	0.328	F	LF	FN	0	1	0	0	0	0	0	0	0	0	0	0.1	0	0	0	0	0	0	0	0	0	0	0	0	0	0	0	0	0	0	0	0	0	0.85	0	0
287	2ADC	P26599	5725	PTBP1	A.LYS373	0	0	0.021	K	NK	KK	0	0.25	0	0	0	0	0	0	0	0	0	0	0	0	0	0	0	0	0	0	0	0.05	0	0	0	0	0	0	0	0	0	0	0	0	0	0
288	2ADC	P26599	5725	PTBP1	A.LYS374	0	0	0.108	K	KK	KE	0	0.55	0	0	0	0.75	0	0.55	0	0	0	0	0	0.1	0	0	0	0.05	0	0	0	0.05	0	0	0	0	0	0	0	0	0	0	0	0	0	0
289	2ADC	P26599	5725	PTBP1	A.GLU375	0	0	0.002	E	KE	EN	0	0	0	0	0	0.05	0	0	0	0.05	0	0	0	0	0	0	0	0	0	0	0	0	0	0	0	0	0	0	0	0	0	0	0	0	0	0
290	2ADC	P26599	5725	PTBP1	A.ASN376	0	0	0.068	N	EN	NA	0	0	0	0	0	0	0	0.45	0	0	0	0	0	0.05	0	0.15	0	0	0	0	0	0	0	0	0	0	0	0	0	0	0	0	0	0	0	0
291	2ADC	P26599	5725	PTBP1	A.LEU378	1	0	0.215	L	AL	LV	0	1	0	0.95	0	0	0	0	0	0	0	0	0	0	0	0	0	0	0	0	0	0	0	0	0	0	0	0	0	0	0	0	0	0	0	0
292	2ADC	P26599	5725	PTBP1	A.ARG405	0	0	0.276	R	IR	RI	0	0.05	0	1	0	0.1	0	0.75	0	0	0	0	0	0.05	0	0	0	0	0	0	0	0	0	0.65	0	0	0	0	0	0	0	0.15	0	0.05	0	0.15
293	2ADC	P26599	5725	PTBP1	A.THR407	0	0	0.074	T	IT	TL	0	0.1	0	1	0	0	0	0	0	0	0	0	0	0	0	0	0	0	0	0	0	0	0	0.55	0	0	0	0	0	0	0	0	0	0	0	0
294	2ADC	P26599	5725	PTBP1	A.LEU408	1	0	0.021	L	TL	LS	0	0.7	0	0	0	0	0	0	0	0	0	0	0	0	0	0	0	0	0	0	0	0	0	0	0	0.25	0	0	0	0	0	0	0	0	0	0
295	2ADC	P26599	5725	PTBP1	A.SER409	0	0	0.064	S	LS	SK	0	1	0	0	0	0	0	0	0	0	0	0	0	0	0	0	0	0	0	0	0	1.35	0	0	0	0	0	0	0	0	0	0	0	0	0	0
296	2ADC	P26599	5725	PTBP1	A.LYS410	0	0	0.054	K	SK	KH	0	1	0	0	0	0.05	0	0	0	0	0	0	0	0	0	0	0	0	0	0	0	0	0	0	0	0.4	0	0	0	0	0	0	0	0	0	0
297	2ADC	P26599	5725	PTBP1	A.HIS411	1	0	0.39	H	KH	HQ	0	1	0	1	0	0	0	0	0	0	0	0	0	1	0	0	0	0	0	0	0	0	0	0.1	0	0	0	0	0	0	0	0	0	0	0	0.3
298	2ADC	P26599	5725	PTBP1	A.GLN412	0	0	0.114	Q	HQ	QN	0	0	0	0.2	0	0	0	0	0	0	0	0	0	0	0	0	0	0	0	0	0	0	0	0	0	0	0	0.05	0	0	0	0	0	0	0	0
299	2ADC	P26599	5725	PTBP1	A.ASN413	0	0	0.088	N	QN	NV	0	0	0	1	0	0	0	0	0	0	0	0	0	0	0	0	0	0	0	0	0	0	0	0	0	0	0	0.9	0	0	0	0	0	0	0	0
300	2ADC	P26599	5725	PTBP1	A.VAL414	0	0	0.059	V	NV	VQ	0	0	0	1	0	0	0	0	0	0	0	0	0	0	0	0	0	0	0	0	0	0	0	0	0	0	0	0	0	0	0	0	0	0	0	0
301	2ADC	P26599	5725	PTBP1	A.GLN415	0	0	0.077	Q	VQ	QL	0	0	0	1.85	0	0.25	0	0	0	0	0	0	0	0	0	0.55	0	0	0	0	0	0	0	0.6	0	0	0	1	0	0	0	0.1	0	0	0	0
302	2ADC	P26599	5725	PTBP1	A.LEU416	0	0	0.033	L	QL	LP	0	0	0	0.65	0	0	0	0	0	0	0	0	0	0	0	0	0	0	0	0.05	0	0	0	0	0	0	0	0.1	0	0	0	0	0	0	0	0
303	2ADC	P26599	5725	PTBP1	A.PRO417	0	0	0.096	P	LP	PR	0	0	0	0.8	0	0	0	0	0	0	0	0	0	0	0	0	0	0	0	0	0	0	0	0	0	0	0	0	0	0	0	0	0	0	0	0
304	2ADC	P26599	5725	PTBP1	A.ARG418	0	0	0.238	R	PR	RE	0	0	0	0.9	0	0	0	0	0	0	0	0	0	0	0	0.1	0	0	0	0.3	0	0	0	0.05	0	0	0	0.25	0	0	0	0	0	0	0	0.1
305	2ADC	P26599	5725	PTBP1	A.GLN421	1	0	0.061	Q	GQ	QE	0	0	0	0	0	0	0	0.05	0	0	0	0	0	0	0	0.2	0	0	0	0	0	0	0	0	0	0	0	0	0	0	0	0	0	0	0	0
306	2ADC	P26599	5725	PTBP1	A.ASP423	0	0	0.008	D	ED	DQ	0	0	0	0.05	0	0	0	0	0	0	0	0	0	0	0	0	0	0	0	0	0	0	0	0	0	0	0	0	0	0	0	0	0	0	0	0
307	2ADC	P26599	5725	PTBP1	A.GLN424	0	0	0.051	Q	DQ	QG	0	0	0	0	0	0	0	0.05	0	0	0	0	0	0	0	0	0	0	0	0	0	0	0	0	0	0	0	0	0	0	0	0	0	0	0	0
308	2ADC	P26599	5725	PTBP1	A.GLY425	0	0	0.15	G	QG	GL	0	0	0	0.05	0	0	0	0	0	0	0	0	0	0	0	0	0	0	0	0	0	0	0	0	0	0	0	0	0	0	0	0	0	0	0	0
309	2ADC	P26599	5725	PTBP1	A.LEU426	0	0	0.14	L	GL	LT	0	0	0	0.05	0	0	0	0	0	0	0	0	0	0	0	0	0	0	0	0	0	0	0	0	0	0	0	0.05	0	0	0	0	0	0	0	0
310	2ADC	P26599	5725	PTBP1	A.THR427	0	0	0.1	T	LT	TK	0	0	0	0.05	0	0	0	0.3	0	0	0	0	0	0	0	0.05	0	0	0	0	0	0	0	0	0	0	0	0	0	0	0	0	0	0	0	0
311	2ADC	P26599	5725	PTBP1	A.PRO434	0	0	0.156	P	SP	PL	0	0.05	0	0.05	0	0	0	0	0	0	0	0	0	0	0	0	0	0	0	0	0	0	0	0	0	0	0	0	0	0	0	0	0	0	0	0
312	2ADC	P26599	5725	PTBP1	A.LEU435	0	0	0.006	L	PL	LH	0	0	0	0.05	0	0	0	0	0	0	0	0	0	0	0	0	0	0	0	0	0	0	0	0	0	0	0	0	0	0	0	0	0	0	0	0
313	2ADC	P26599	5725	PTBP1	A.HIS436	0	0	0.055	H	LH	HR	0	0.05	0	0.05	0	0	0	0	0	0	0	0	0	0	0	0	0	0	0	0	0	0	0	0	0	0	0	0	0	0	0	0	0	0	0	0
314	2ADC	P26599	5725	PTBP1	A.ARG437	0	0	0.294	R	HR	RF	0	0.9	0	0.35	0	0.15	0	0.3	0	0	0	0	0	0.3	0	0	0	0	0	0	0	0.45	0	0.2	0	0.05	0	0	0	0.15	0	0.15	0	0.1	0	0.1
315	2ADC	P26599	5725	PTBP1	A.PHE438	0	0	0.364	F	RF	FK	0	0.65	0	0.1	0	0	0	0	0	0	0	0	0	0	0	0	0	0	0	0	0	0	0	0	0	0.05	0	0	0	0	0	0	0	0.1	0	0
316	2ADC	P26599	5725	PTBP1	A.LYS439	0	0	0.077	K	FK	KK	0	0.35	0	0	0	0.2	0	0	0	0	0	0	0	0.15	0	0	0	0	0	0	0	0.05	0	0	0	0.1	0	0	0	0	0	0	0	0	0	0
317	2ADC	P26599	5725	PTBP1	A.LYS440	0	0	0.125	K	KK	KP	0	0.2	0	0	0	0.15	0	0.05	0	0	0	0	0	0.05	0	0	0	0	0	0	0	0.05	0	0	0	0.1	0	0	0	0	0	0	0	0	0	0
318	2ADC	P26599	5725	PTBP1	A.PRO441	0	0	0.108	P	KP	PG	0	0.05	0	0	0	0	0	0	0	0	0	0	0	0	0	0	0	0	0	0	0	0	0	0	0	0	0	0	0	0	0	0	0	0	0	0
319	2ADC	P26599	5725	PTBP1	A.SER443	0	0	0.03	S	GS	SK	0	0.25	0	0	0	0	0	0	0	0	0	0	0	0	0	0	0	0	0	0	0	0	0	0	0	0	0	0	0	0	0	0	0	0	0	0
320	2ADC	P26599	5725	PTBP1	A.LYS444	0	0	0.113	K	SK	KN	0	0.2	0	0.05	0	0.1	0	0.1	0	0	0	0	0	0.05	0	0.05	0	0	0	0	0	0.05	0	0	0	0	0	0	0	0	0	0	0	0	0	0
321	2ADC	P26599	5725	PTBP1	A.ASN445	0	0	0.055	N	KN	NF	0	0.55	0	0	0	0.1	0	0	0	0.05	0	0	0	0	0	0	0	0	0	0	0	0.15	0	0	0	0.2	0	0	0	0	0	0	0	0.05	0	0
322	2ADC	P26599	5725	PTBP1	A.PHE446	0	0	0.302	F	NF	FQ	0	0.35	0	0	0	0	0	0	0	0	0	0	0	0	0	0	0	0	0	0	0	0	0	0	0	0	0	0	0	0	0	0	0	0	0	0
323	2ADC	P26599	5725	PTBP1	A.GLN447	0	0	0.04	Q	FQ	QN	0	0.05	0	0	0	0.1	0	0	0	0	0	0	0	0	0	0.25	0	0	0	0	0	0.05	0	0	0	0	0	0	0	0	0	0	0	0	0	0
324	2ADC	P26599	5725	PTBP1	A.ASN448	0	0	0.293	N	QN	NI	0	1.35	0	0.95	0	0	0	0.05	0	0	0	0	0	0	0	0.4	0	0	0	0	0	0.5	0	0.05	0	0.7	0	0.1	0	0.05	0	0	0	0	0	0.45
325	2ADC	P26599	5725	PTBP1	A.ILE449	1	0	0.037	I	NI	IF	0	0.1	0	0.05	0	0	0	0	0	0	0	0	0	0	0	0	0	0	0	0	0	0	0	0	0	0	0	0	0	0	0	0	0	0	0	0
326	2ADC	P26599	5725	PTBP1	A.PHE450	0	0	0.366	F	IF	FP	0	1	0	0.3	0	0	0	0	0	0	0	0	0	0	0	0	0	0	0	0	0	0	0	0	0	0	0	0	0	0	0	0	0	0	0	0
327	2ADC	P26599	5725	PTBP1	A.HIS457	0	0	0.298	H	LH	HL	0	1	0	1	0	0	0	0	0	0	0	0	0	0.7	0	0	0	0	0	0	0	0	0	0.1	0	0	0	0	0	0	0	0.1	0	1	0	0
328	2ADC	P26599	5725	PTBP1	A.SER459	0	0	0.126	S	LS	SN	0	0	0	0.85	0	0	0	0.45	0	0	0	0	0	0	0	0.25	0	0	0	0	0	0	0	0	0	0	0	0	0	0	0	0	0	0	0	0
329	2ADC	P26599	5725	PTBP1	A.ASN460	0	0	0.146	N	SN	NI	0	0.05	0	0.1	0	0	0	0.05	0	0	0	0.15	0	0.05	0	0	0	0	0	0	0	0	0	0.1	0	0	0	0	0	0	0	0.05	0	0	0	0
330	2ADC	P26599	5725	PTBP1	A.LYS485	0	0	0.064	K	FK	KF	0	0	0	0.85	0	0	0	0	0	0	0	0	0	0	0	0.75	0	0	0	0	0	0	0	0.25	0	0	0	0	0	0	0	0	0	0	0	0
331	2ADC	P26599	5725	PTBP1	A.PHE486	0	0	0.206	F	KF	FF	0	0	0	0.5	0	0	0	0	0	0	0	0	0	0	0	0	0	0	0	0	0	0	0	0	0	0	0	0	0	0	0	0	0	0	0	0
332	2ADC	P26599	5725	PTBP1	A.PHE487	1	0	0.39	F	FF	FQ	0	0	0	0.95	0	0	0	0	0	0	0	0	0	0	0	0	0	0	0	0	0	0	0	0	0	0	0	0	0	0	0	0	0	0	0	0.7
333	2ADC	P26599	5725	PTBP1	A.GLN488	0	0	0.053	Q	FQ	QK	0	0	0	0.8	0	0	0	0	0	0	0	0	0	0	0	0	0	0	0	0	0	0	0	0.1	0	0	0	0.65	0	0	0	0.05	0	0	0	0
334	2ADC	P26599	5725	PTBP1	A.LYS489	1	0	0.121	K	QK	KD	0	0.05	0	0.95	0	0.05	0	0.7	0	0	0	0	0	0	0	0.1	0	0	0	0	0	0	0	0.1	0	0	0	0.6	0	0	0	0	0	0	0	0
335	2ADC	P26599	5725	PTBP1	A.ASP490	0	0	0.031	D	KD	DR	0	0	0	0.1	0	0	0	0	0	0	0	0	0	0	0	0	0	0	0	0	0	0	0	0.05	0	0	0	0	0	0	0	0.05	0	0	0	0
336	2ADC	P26599	5725	PTBP1	A.ARG491	0	0	0.226	R	DR	RK	0	0.05	0	0	0	0.6	0	0.75	0	0	0	0	0	0.1	0	0.1	0	0	0	0	0	0	0	0	0	0	0	0	0	0	0	0	0	0	0	0
337	2ADC	P26599	5725	PTBP1	A.LYS492	0	0	0.134	K	RK	KM	0	0	0	0.15	0	0.2	0	0.55	0	0	0	0	0	0.05	0	0.1	0	0	0	0	0	0	0	0	0	0	0	0	0	0	0	0	0	0	0	0
338	2ADC	P26599	5725	PTBP1	A.LEU495	0	0	0.128	L	AL	LI	0	1	0	0	0	0	0	0	0	0	0	0	0	0	0	0	0	0	0	0	0	0	0	0	0	0	0	0	0	0	0	0	0	0	0	0
339	2ADC	P26599	5725	PTBP1	A.HIS512	0	0	0.165	H	LH	HN	0	0.05	0	1	0	0	0	0	0	0	0	0	0	0	0	0	0	0	0	0	0	0	0	0.25	0	0	0	0	0	0	0	0.25	0	0	0	0
340	2ADC	P26599	5725	PTBP1	A.GLU518	0	0	0.026	E	GE	EN	0	0	0	0.05	0	0	0	0	0	0	0	0	0	0	0	0	0	0	0	0	0	0	0	0	0	0	0	0	0	0	0	0	0	0	0	0
341	2ADC	P26599	5725	PTBP1	A.ASN519	0	0	0.196	N	EN	NH	0	0.1	0	0.15	0	0	0	0	0	0	0	0	0	0	0	0	0	0	0	0	0	0.05	0	0	0	0	0	0	0	0.05	0	0	0	0	0	0
342	2ADC	P26599	5725	PTBP1	A.HIS520	0	0	0.143	H	NH	HH	0	0.05	0	0.1	0	0	0	0	0	0	0	0	0	0	0	0	0	0	0	0	0	0	0	0.05	0	0	0	0	0	0	0	0	0	0	0	0
343	2ADC	P26599	5725	PTBP1	A.HIS521	0	0	0.036	H	HH	HL	0	0	0	0.05	0	0	0	0	0	0	0	0	0	0	0	0	0	0	0	0	0	0	0	0	0	0	0	0	0	0	0	0	0	0	0	0
344	2ADC	P26599	5725	PTBP1	A.ARG523	0	0	0.169	R	LR	RV	0	0.35	0	1.05	0	0.15	0	0.4	0	0	0	0	0	0.5	0	0	0	0	0	0	0	0.15	0	0.05	0	0	0	0	0	0.05	0	0	0	0.05	0	0
345	2ADC	P26599	5725	PTBP1	A.VAL524	0	0	0.055	V	RV	VS	0	0	0	0.45	0	0	0	0	0	0	0	0	0	0	0	0	0	0	0	0	0	0	0	0	0	0	0	0	0	0	0	0	0	0	0	0
346	2ADC	P26599	5725	PTBP1	A.SER525	0	0	0.2	S	VS	SF	0	0.95	0	1	0	0	0	0	0	0	0	0	0	0	0	0	0	0	0	0	0	0	0	1.15	0	0	0	0	0	0	0	0	0	0	0	0
347	2ADC	P26599	5725	PTBP1	A.PHE526	0	0	0.232	F	SF	FS	0	1	0	0	0	0	0	0	0	0	0	0	0	0	0	0	0	0	0	0	0	0	0	0	0	1	0	0	0	0	0	0	0	0	0	0
348	2ADC	P26599	5725	PTBP1	A.SER527	0	0	0.023	S	FS	SK	0	1	0	0	0	0	0	0	0	0	0	0	0	0	0	0	0	0	0	0	0	0.8	0	0	0	0	0	0	0	0	0	0	0	0	0	0
349	2ADC	P26599	5725	PTBP1	A.LYS528	0	0	0.149	K	SK	KS	0	1	0	0	0	0.05	0	0.05	0	0	0	0	0	0.2	0	0	0	0	0	0	0	0	0	0	0	0.55	0	0	0	0	0	0	0	0	0	0
350	2ADC	P26599	5725	PTBP1	A.SER529	0	0	0.01	S	KS	ST	0	0.9	0	0	0	0	0	0	0	0	0	0	0	0.2	0	0	0	0	0	0	0	0.1	0	0	0	0.1	0	0	0	0	0	0	0	0	0	0
351	2ADC	P26599	5725	PTBP1	A.THR530	0	0	0.009	T	ST	TI	0	0	0	0	0	0	0	0	0	0	0	0	0	0	0	0	0	0	0	0.55	0	0	0	0	0	0	0	0	0	0	0	0	0	0	0	0
352	2ERR	Q9NWB1	54715	RBFOX1	A.ARG118	1	0	0.047	R	KR	RL	0	0	0.966667	0	0	0	0	0	0	0	0	0	0	0	0	0	0	0	0	0	0	0	1.6	0	0	0	0	0	0	0	0.533333	0	0	0	0	0
353	2ERR	Q9NWB1	54715	RBFOX1	A.HIS120	0	0	0.33	H	LH	HV	0	0	0	1	0	0	0	0	0	0	0	0	0	0	0	0	0	0	0	0	0	0	0	0	0	0	0	0	0	0	0	0	0	0	0	1
354	2ERR	Q9NWB1	54715	RBFOX1	A.SER122	0	0	0.071	S	VS	SN	0.966667	0	0	0	0	0	0	0	0	0	0	0	0	0	0	0	0	0	0	0	0	0	0	0	0	0	0	0	0	0	0	0	0	0	0	0
355	2ERR	Q9NWB1	54715	RBFOX1	A.ASN123	0	0	0.114	N	SN	NI	1	0	1	0	0	0	0	0	0	0	0	0	0	0	0	0	0	0	0	0	0.0333333	0	0	0	0.3	0	0	0	0.0333333	0	0	0	0	0	0	0
356	2ERR	Q9NWB1	54715	RBFOX1	A.ILE124	0	0	0.191	I	NI	IP	0	0	1	0	0	0	0	0	0	0	0	0	0	0	0	0	0	0	0	0	0	0	0	0	0	0	2	0	0	0	0	0	0	0	0	0
357	2ERR	Q9NWB1	54715	RBFOX1	A.PRO125	0	0	0.063	P	IP	PF	0	0	1	0	0	0	0	0	0	0	0	0	0	0	0	0	0	0	0	0	0	0	0	0	0	0	0	0	0	0	0	0	0	0	0	0
358	2ERR	Q9NWB1	54715	RBFOX1	A.PHE126	0	1	0.552	F	PF	FR	0	1	1	1	0	0	0	0	0	0	0	0	0	0	0	0	0	0	0	0	0	0	0	0	0	0	0.233333	0	0	0	0	0	0	0	1	0.466667
359	2ERR	Q9NWB1	54715	RBFOX1	A.ARG127	0	0	0.043	R	FR	RF	0	0	0	0.933333	0	0	0	0	0	0	0	0	0	0	0	0	0	0	0	0	0	0	0	1.13333	0	0	0	0	0	0	0	0.433333	0	0	0	0
360	2ERR	Q9NWB1	54715	RBFOX1	A.GLU147	0	0	0.08	E	VE	EI	0	0	0.9	0	0	0	0	0	0	0	0	0	0	0	0	0.0666667	0	0	0	0	0	0	0	0	0	0	0	0	0	0	0	0	0	0	0	0
361	2ERR	Q9NWB1	54715	RBFOX1	A.ILE148	0	0	0.008	I	EI	II	0	0	0	0	0	0	0	0	0	0	0	0	0	0	0	0	0	0	0	1	0	0	0	0	0	0	0	0	0	0	0	0	0	0	0	0
362	2ERR	Q9NWB1	54715	RBFOX1	A.ILE149	0	0	0.192	I	II	IF	0	0	1	0.1	0	0	0	0	0	0	0	0	0	0	0	0	0	0	0	0	0	0	0	0	0	0	0	0	0	0	0	0	0	0	0	0
363	2ERR	Q9NWB1	54715	RBFOX1	A.PHE150	0	0	0.322	F	IF	FN	0	0	0	0.566667	0	0	0	0	0	0	0	0	0	0	0	0	0	0	0	0.166667	0	0	0	0	0	0	0	0	0	0	0	0	0	0	0	0
364	2ERR	Q9NWB1	54715	RBFOX1	A.ASN151	0	0	0.071	N	FN	NE	0	1	0	0.133333	0	0	0	0	0	0	0	0	0	0	0	0	0	0	0	0	0	0.933333	0	0.0333333	0	0	0	0	0	0.566667	0	0.0333333	0	0	0	0
365	2ERR	Q9NWB1	54715	RBFOX1	A.ARG153	0	0	0.305	R	ER	RG	0	0.966667	0	1	0	0	0.1	0.3	0	0	0	0	0	0	0	0.4	0	0	0	0	0	0.0666667	0	0.133333	0	0	0	0	0	0.0333333	0	0.0333333	0	0.133333	0	0.0666667
366	2ERR	Q9NWB1	54715	RBFOX1	A.GLY154	0	0	0.211	G	RG	GS	0	0.5	0	0.466667	0	0	0	0	0	0	0	0	0	0	0	0	0	0	0	0	0	0	0	0	0	0	0	0.0666667	0	0	0	0	0	0	0	0
367	2ERR	Q9NWB1	54715	RBFOX1	A.SER155	0	0	0.114	S	GS	SK	0	0.833333	0	0.433333	0	0	0	0	0	0	0	0	0	0	0	0	0	0	0	0	0	0	0	0	0	0.233333	0	0.166667	0	0	0	0	0	0	0	0
368	2ERR	Q9NWB1	54715	RBFOX1	A.LYS156	0	0	0.218	K	SK	KG	1	1	0	0.2	0	0	0	0.966667	0	0	0	0	0	0.0666667	0	0	0	0.533333	0	0	0	0	0	0	0	0	0	0	0	0	0	0	0	0	0	0
369	2ERR	Q9NWB1	54715	RBFOX1	A.GLY157	0	0	0.241	G	KG	GF	1	0	1	0	0	0	0	0	0	0	0	0	0	0	0	0	0	0	0	0	0	0	0	0	0	0	1	0	0	0	0	0	0	0	0	0
370	2ERR	Q9NWB1	54715	RBFOX1	A.PHE158	0	0	0.328	F	GF	FG	1	0	0	0	0	0	0	0	0	0	0	0	0	0	0	0	0	0	0	0	0	0	0	0	0	0	0	0	0	0	0	0	0	0	0	0
371	2ERR	Q9NWB1	54715	RBFOX1	A.PHE160	1	1	0.589	F	GF	FV	0	0	1	1	0	0	0	0	0	0	0	0	0	0	0	0	0	0	0	0	0	0	0	0	0	0	0	0	0	0	0	0	0	0	1	0
372	2ERR	Q9NWB1	54715	RBFOX1	A.ARG184	0	0	0.256	R	GR	RK	0.0333333	0	1	0	0	0	0	0	0	0	0	0	0	0	0	0	0	0	0	0	0	0	0.833333	0	0	0	0	0	0	0	0.0333333	0	0	0	0.366667	0
373	2ERR	Q9NWB1	54715	RBFOX1	A.ASN189	0	0	0.035	N	VN	NN	0	0	0	1	0	0	0	0	0	0	0	0	0	0	0	0	0	0	0	0	0	0	0	0.133333	0	0	0	0	0	0	0	0.133333	0	0	0	0
374	2ERR	Q9NWB1	54715	RBFOX1	A.ASN190	0	0	0.088	N	NN	NA	0	0	0	1	0	0	0	0	0	0	0	0	0	0	0	0	0	0	0	0	0	0	0	0	0	0	0	1	0	0	0	0	0	0	0	0
375	2ERR	Q9NWB1	54715	RBFOX1	A.ALA191	0	0	0.074	A	NA	AT	0	0	0.0666667	1	0	0	0	0	0	0	0	0	0	0	0	0	0	0	0	0	0	0	0	0	0	0	0	0	0	0	0	0	0	0	0	0
376	2ERR	Q9NWB1	54715	RBFOX1	A.THR192	0	0	0.181	T	AT	TA	0	0	1	1	0	0	0	0	0	0	0	0	0	0	0	0.5	0	0	0	0.0333333	0	0	0.2	0	0	0	1.7	0.833333	0	0	0	0	0	0	0	0
377	2ERR	Q9NWB1	54715	RBFOX1	A.ALA193	0	0	0.079	A	TA	AR	0	0	1	0	0	0	0	0	0	0	0	0	0	0	0	0	0	0	0	0	0	0	0	0	0	0	0.0333333	0	0	0	0	0	0	0	0	0
378	2ERR	Q9NWB1	54715	RBFOX1	A.ARG194	0	0	0.426	R	AR	RV	0	0	1	0	0	0	1.06667	0.733333	0	0	0	0	0	0	0.533333	0	0	0	0	0.233333	0	0	0	0	0	0	0.0666667	0	0	0	0	0	0	0	0.1	0
379	2ERR	Q9NWB1	54715	RBFOX1	A.VAL195	0	0	0.03	V	RV	VM	0	0	0.0333333	0	0	0	0	0	0	0	0.1	0	0	0	0	0	0	0	0	0.0333333	0	0	0	0	0	0	0	0	0	0	0	0	0	0	0	0
380	2ERR	Q9NWB1	54715	RBFOX1	A.MET196	0	0	0.199	M	VM	M	0	0	0.0333333	0.0333333	0	0	0	0	0	0	0.0333333	0	0	0	0	0	0	0	0	0	0	0	0	0	0	0	0	0	0	0	0	0	0	0	0	0
381	2G4B	P26368	11338	U2AF2	A.LEU145	0	0	0.08	L	L	LG	0	0	0	1	0	0	0	0	0	0	0	0	0	0	0	0	0	0	0	0	0	0	0	0	0	0	0	0	0	0	0	0	0	0	0	0
382	2G4B	P26368	11338	U2AF2	A.SER147	0	0	0.041	S	GS	SA	0	0	0	1	0	0	0	0	0	0	0	0	0	0	0	0	0	0	0	0	0	0	0	1	0	0	0	0	0	0	0	0	0	0	0	0
383	2G4B	P26368	11338	U2AF2	A.ARG150	0	0	0.241	R	RR	RL	0	0	0	2	0	0	0	0	0	0	0	0	0	0	0	0	0	0	0	0	0	0	0	1	0	0	0	0	0	0	0	1	0	0	0	1
384	2G4B	P26368	11338	U2AF2	A.TYR152	0	1	0.57	Y	LY	YV	0	0	0	1	0	0	0	1	0	0	0	0	0	0	0	0	0	0	0	0	0	0	0	0	0	0	0	0	0	0	0	0	0	0	0	1
385	2G4B	P26368	11338	U2AF2	A.ASN155	0	0	0.061	N	GN	NI	0	0	0	1	0	0	0	0	0	0	0	0	0	0	0	0	0	0	0	0	0	0	0	0	0	0	0	0	0	0	0	0	0	0	0	0
386	2G4B	P26368	11338	U2AF2	A.ASP194	0	0	0.085	D	QD	DK	0	0	0	1	0	0	0	0	0	0	0	0	0	0	0	0	0	0	0	0	0	0	0	0	0	0	0	1	0	0	0	0	0	0	0	0
387	2G4B	P26368	11338	U2AF2	A.LYS195	0	0	0.049	K	DK	KN	0	0	0	1	0	0	0	0	0	0	0	0	0	0	0	0	0	0	0	0	0	0	0	1	0	0	0	0	0	0	0	0	0	0	0	0
388	2G4B	P26368	11338	U2AF2	A.ASN196	0	0	0.069	N	KN	NF	0	0	0	2	0	0	0	0	0	0	0	0	0	0	0	0	0	0	0	0	0	0	0	0	0	0	0	0	0	0	0	0	0	0	0	0
389	2G4B	P26368	11338	U2AF2	A.PHE199	0	0	0.456	F	AF	FL	0	0	0	2	0	0	0	0	0	0	0	0	0	0	0	0	0	0	0	0	0	0	0	0	0	0	0	0	0	0	0	0	0	0	0	1
390	2G4B	P26368	11338	U2AF2	A.LYS225	0	0	0.078	K	LK	KI	0	0	0	0	0	0	0	2	0	0	0	0	0	0	0	0	0	0	0	0	0	0	0	0	0	0	0	0	0	0	0	0	0	0	0	0
391	2G4B	P26368	11338	U2AF2	A.ARG227	0	0	0.105	R	IR	RR	0	0	0	1	0	0	0	0	0	0	0	0	0	0	0	0	0	0	0	0	0	0	0	0	0	0	0	0	0	0	0	0	0	0	0	0
392	2G4B	P26368	11338	U2AF2	A.ARG228	0	0	0.066	R	RR	RP	0	0	0	1	0	0	0	0	0	0	0	0	0	0	0	0	0	0	0	0	0	0	0	0	0	0	0	1	0	0	0	0	0	0	0	0
393	2G4B	P26368	11338	U2AF2	A.PRO229	0	0	0.069	P	RP	PH	0	0	0	2	0	0	0	0	0	0	0	0	0	0	0	0	0	0	0	0	0	0	0	0	0	0	0	0	0	0	0	0	0	0	0	0
394	2G4B	P26368	11338	U2AF2	A.HIS230	0	0	0.267	H	PH	HD	0	0	0	2	0	0	0	0	0	0	0	0	0	0	0	0	0	0	0	0	0	0	0	0	0	0	0	1	0	0	0	0	0	0	0	1
395	2G4B	P26368	11338	U2AF2	A.ASP231	0	0	0.07	D	HD	DY	0	0	0	2	0	0	0	0	0	0	0	0	0	0	0	0	0	0	0	0	0	0	0	0	0	0	0	1	0	0	0	0	0	0	0	0
396	2KFY	P52597	3185	HNRNPF	A.MET2	0	0	0.058	M	MM	ML	0	0	0	0	0	0	0	0	0	0	0	0.05	0	0	0	0	0	0	0	0	0	0	0	0	0	0	0	0	0	0	0	0	0	0	0	0
397	2KFY	P52597	3185	HNRNPF	A.LEU3	0	0	0.038	L	ML	LG	0	0	0	0.05	0	0	0	0	0	0	0	0	0	0	0	0	0	0	0	0	0	0	0	0	0	0	0	0	0	0	0	0	0	0	0	0
398	2KFY	P52597	3185	HNRNPF	A.PRO5	0	0	0.011	P	GP	PE	0	0	0	0.05	0	0	0	0	0	0	0	0	0	0	0	0	0	0	0	0	0	0	0	0	0	0	0	0	0	0	0	0	0	0	0	0
399	2KFY	P52597	3185	HNRNPF	A.GLU6	0	0	0.022	E	PE	EG	0	0	0	0.05	0	0	0	0	0	0	0	0	0	0	0	0	0	0	0	0	0	0	0	0	0	0	0	0	0	0	0	0	0	0	0	0
400	2KFY	P52597	3185	HNRNPF	A.GLY7	0	0	0.136	G	EG	GG	0	0	0	0.05	0	0	0	0	0	0	0	0	0	0	0	0	0	0	0	0	0	0	0	0	0	0	0	0	0	0	0	0	0	0	0	0
401	2KFY	P52597	3185	HNRNPF	A.ARG16	0	0	0.426	R	LR	RG	0.35	0	2.1	0.45	0.05	0	0	0.05	0	0	0	0	0.2	0	0.65	0.1	0	0	0	0	0.2	0	0.1	0.3	0	0	0.05	0	0.05	0	0.05	0.2	0	0	0.55	0
402	2KFY	P52597	3185	HNRNPF	A.GLY17	0	0	0.267	G	RG	GL	0	0	2.5	0	0	0	0	0	0	0	0	0	0	0	0	0	0	0	0	0	0	0	0	0	0	0	0.35	0	0	0	0	0	0	0	0	0
403	2KFY	P52597	3185	HNRNPF	A.LEU18	0	0	0.151	L	GL	LP	0	0	2	0	0	0	0	0	0	0	0	0	0	0	0	0	0	0	0	0	0	0	0	0	0	0	2.15	0	0	0	0	0	0	0	0	0
404	2KFY	P52597	3185	HNRNPF	A.PRO19	0	0	0.085	P	LP	PW	0.05	0	1	0	0	0	0	0	0	0	0	0	0	0	0	0	0	0	0	0	0	0	0	0	0.05	0	0.05	0	0	0	0	0	0	0	0	0
405	2KFY	P52597	3185	HNRNPF	A.TRP20	1	0	0.443	W	PW	WS	1	0	1.05	0	0	0	0	0	0	0	0	0	0	0	0	0	0	0	0	0	0	0	0	0	0	0	0	0	0	0	0	0	1	0	0.95	0
406	2KFY	P52597	3185	HNRNPF	A.TYR47	0	0	0.357	Y	IY	YT	0.05	0	0	0	0	0	0	0	0	0	0	0	0	0	0	0	0	0	0	0	0.05	0	0	0	0	0	0	0	0	0	0	0	0	0	0	0
407	2KFY	P52597	3185	HNRNPF	A.GLU50	0	0	0.084	E	RE	EG	0.05	0	0	0	0	0	0	0	0	0	0	0	0	0	0	0	0	0	0	0	0.05	0	0	0	0	0	0	0	0	0	0	0	0	0	0	0
408	2KFY	P52597	3185	HNRNPF	A.GLY51	0	0	0.177	G	EG	GR	0.15	0	0	0	0	0	0	0	0	0	0	0	0	0	0	0	0	0	0	0	0	0	0	0	0	0	0	0	0	0	0	0	0	0	0	0
409	2KFY	P52597	3185	HNRNPF	A.ARG52	0	0	0.231	R	GR	RQ	0.95	0	0	0	0.05	0	0	0	0	0	0	0	0.05	0	0	0	0	0	0	0	0.15	0	0	0	0.15	0	0	0	0.05	0	0	0	0.1	0	0	0
410	2KFY	P52597	3185	HNRNPF	A.GLN53	0	0	0.025	Q	RQ	QS	0.5	0	0	0	0	0	0	0	0	0	0	0	0	0	0	0	0	0	0	0	0.05	0	0	0	0.2	0	0	0	0.05	0	0	0	0	0	0	0
411	2KFY	P52597	3185	HNRNPF	A.SER54	0	0	0.111	S	QS	SG	0.5	0	0.15	0	0.05	0	0	0	0	0	0	0	0	0	0	0	0	0	0	0	0.05	0	0	0	0	0	0	0	0	0	0	0	0	0	0	0
412	2KFY	P52597	3185	HNRNPF	A.GLY55	0	0	0.215	G	SG	GE	0.35	0	0.3	0	0	0	0	0	0	0	0	0	0	0	0	0	0	0	0	0	0	0	0	0	0.1	0	0.15	0	0	0	0	0	0	0	0	0
413	2KFY	P52597	3185	HNRNPF	A.GLU56	0	0	0.128	E	GE	EA	0.25	0	0.65	0	0	0	0	0	0	0	0	0	0	0	0	0	0	0	0	0	0.1	0	0.3	0	0	0	0	0	0.1	0	0.15	0	0	0	0	0
414	2KFY	P52597	3185	HNRNPF	A.ASP74	0	0	0.096	D	KD	DR	0.25	0	0	0.9	0	0	0	0	0	0	0	0	0	0	0	0.05	0	0	0	0	0	0	0	0.2	0	0	0	0.1	0	0	0	0.2	0	0	0	0
415	2KFY	P52597	3185	HNRNPF	A.ARG75	0	0	0.102	R	DR	RE	0.8	0	0	0.25	0	0	0.1	0	0	0	0	0	0	0	0	0.2	0	0	0	0	0.2	0	0	0.05	0	0	0	0	0.1	0	0	0.05	0	0	0	0
416	2KFY	P52597	3185	HNRNPF	A.ARG81	0	0	0.134	R	HR	RY	0	0	2	0	0	0	0.05	0	0	0	0	0	0	0	0	0	0	0	0	0	0	0	2.3	0	0	0	0	0	0	0	1.4	0	0	0	0.15	0
417	2KFY	P52597	3185	HNRNPF	A.TYR82	1	1	0.592	Y	RY	YI	0.75	0	1.25	0	0	0	0.1	0	0	0	0	0	0	0	0.3	0	0	0	0	0	0.65	0	0	0	0	0	0.4	0	0.4	0	0	0	0	0	1	0
418	2KFY	P52597	3185	HNRNPF	A.ILE83	0	0	0.036	I	YI	IE	0	0	1	0	0	0	0	0	0	0	0	0	0	0	0	0	0	0	0	0	0	0	0	0	0	0	0	0	0	0	0	0	0	0	0	0
419	2KFY	P52597	3185	HNRNPF	A.GLU84	0	0	0.421	E	IE	EV	1	0	1.95	0.7	0	0	0	0	0	0	0	0	0	0	0	0	0	0	0	0	0	0	1.75	0	0	0	0	0	0	0	1.15	0	0.25	0	0	0.2
420	2KFY	P52597	3185	HNRNPF	A.VAL85	0	0	0.205	V	EV	VF	0.25	0	0	0.7	0	0	0	0	0	0	0	0	0	0	0	0	0	0	0	0	0	0	0	0	0	0	0	0.65	0	0	0	0	0	0	0	0
421	2KFY	P52597	3185	HNRNPF	A.PHE86	1	1	0.641	F	VF	FK	0.25	0	0	0.95	0	0	0	0	0	0	0	0	0	0	0	0	0	0	0	0	0	0	0	0	0	0	0	0	0	0	0	0	0.25	0	0	0.15
422	2KFY	P52597	3185	HNRNPF	A.PRO102	0	0	0.053	P	GP	P	0.05	0	0	0	0	0	0	0	0	0	0	0	0	0	0	0	0	0	0	0	0	0	0	0	0	0	0	0	0	0	0	0	0	0	0	0
423	2KG0	P52597	3185	HNRNPF	A.ASN103	0	0	0.023	N	N	NS	0	0	0	0.05	0	0	0	0	0	0	0	0	0	0	0	0	0	0	0	0	0	0	0	0.05	0	0	0	0	0	0	0	0.05	0	0	0	0
424	2KG0	P52597	3185	HNRNPF	A.ARG114	0	0	0.171	R	VR	RL	0	0	0	0	0	0	0	0	0	0	0	0	0	0	0	0.1	0	0	0	0	0	0	0	0	0	0	0	0	0	0	0	0	0	0	0	0
425	2KG0	P52597	3185	HNRNPF	A.ARG116	1	0	0.283	R	LR	RG	0	0	2	0.55	0	0	0	0	0	0	0	0	0	0	0	0.3	0	0	0	0	0	0	0.05	0	0	0	0.05	0	0	0	0	0	0	0	0.4	0.05
426	2KG0	P52597	3185	HNRNPF	A.GLY117	1	0	0.278	G	RG	GL	0	0	3	0	0	0	0	0	0	0	0	0	0	0	0	0	0	0	0	0	0	0	0	0	0	0	1.45	0	0	0	0	0	0	0	0	0
427	2KG0	P52597	3185	HNRNPF	A.LEU118	0	0	0.125	L	GL	LP	0	0	1.1	0	0	0	0	0	0	0	0	0	0	0	0	0	0	0	0	0	0	0	0	0	0	0	1.65	0	0	0	0	0	0	0	0	0
428	2KG0	P52597	3185	HNRNPF	A.PRO119	0	0	0.045	P	LP	PF	0.05	0	0.95	0	0	0	0	0	0	0	0	0	0	0	0	0	0	0	0	0	0	0	0	0	0	0	0	0	0	0	0	0	0	0	0	0
429	2KG0	P52597	3185	HNRNPF	A.PHE120	0	0	0.424	F	PF	FG	1	0	1	0	0	0	0	0	0	0	0	0	0	0	0	0	0	0	0	0	0	0	0	0	0.15	0	0	0	0	0	0	0	0.8	0	1	0
430	2KG0	P52597	3185	HNRNPF	A.ASP146	0	0	0.109	D	VD	DP	0.2	0	0	0	0.1	0	0	0	0	0	0	0	0	0	0	0	0	0	0	0	0	0	0	0	0	0	0	0	0	0	0	0	0	0	0	0
431	2KG0	P52597	3185	HNRNPF	A.GLU148	0	0	0.024	E	PE	EG	0.1	0	0	0	0	0	0	0	0	0	0	0	0	0	0	0	0	0	0	0	0	0	0	0	0	0	0	0	0	0	0	0	0	0	0	0
432	2KG0	P52597	3185	HNRNPF	A.GLY149	0	0	0.112	G	EG	GK	0.05	0	0	0	0	0	0	0	0	0	0	0	0	0	0	0	0	0	0	0	0	0	0	0	0	0	0	0	0	0	0	0	0	0	0	0
433	2KG0	P52597	3185	HNRNPF	A.LYS150	0	0	0.186	K	GK	KI	1	0	0	0	0.2	0	0.05	0	0	0	0	0	0.4	0	0	0	0	0	0	0	0	0	0	0	0	0	0	0	0	0	0	0	0	0	0	0
434	2KG0	P52597	3185	HNRNPF	A.ILE151	0	0	0.09	I	KI	IT	0.6	0	0.05	0	0	0	0	0	0	0	0	0	0	0	0	0	0	0	0	0	0	0	0	0	0.2	0	0	0	0	0	0	0	0	0	0	0
435	2KG0	P52597	3185	HNRNPF	A.THR152	0	0	0.045	T	IT	TG	0.2	0	0.1	0	0	0	0	0	0	0	0	0	0	0	0	0	0	0	0	0	0	0	0	0	0	0	0	0	0	0	0	0	0	0	0	0
436	2KG0	P52597	3185	HNRNPF	A.GLY153	0	0	0.115	G	TG	GE	0.05	0	1.8	0	0	0	0	0	0	0	0	0	0	0	0	0	0	0	0	0	0	0	0	0	0	0	0.6	0	0	0	0	0	0	0	0	0
437	2KG0	P52597	3185	HNRNPF	A.HIS172	0	0	0.168	H	KH	HK	1	0	0	0.3	0	0	0	0	0	0	0	0	0	0	0	0.05	0	0	0	0	0.05	0	0	0.05	0	0	0	0	0	0	0	0.05	0	0	0	0
438	2KG0	P52597	3185	HNRNPF	A.LYS173	0	0	0.063	K	HK	KE	1	0	0	0.1	0	0	0	0	0	0	0	0	0	0	0	0	0	0	0	0	0	0	0	0.05	0	0	0	0	0	0	0	0	0	0	0	0
439	2KG0	P52597	3185	HNRNPF	A.ARG179	0	0	0.216	R	HR	RY	0	0	2	0	0	0	0	0	0	0	0	0	0	0	0	0	0	0	0	0	0	0	1.1	0	0	0	0	0	0	0	0.95	0	0	0	0.7	0
440	2KG0	P52597	3185	HNRNPF	A.TYR180	0	0	0.492	Y	RY	YI	1	0	1	0	0	0	0	0	0	0	0	0	0	0	0	0	0	0	0	0	0.8	0	0	0	0	0	1.9	0	0.8	0	0	0	0	0	1	0
441	2KG0	P52597	3185	HNRNPF	A.ILE181	0	0	0.071	I	YI	IE	0	0	1	0	0	0	0	0	0	0	0	0	0	0	0	0	0	0	0	0	0	0	0	0	0	0	0	0	0	0	0	0	0	0	0	0
442	2KG0	P52597	3185	HNRNPF	A.GLU182	0	0	0.295	E	IE	EV	1	0	1.95	0.7	0	0	0	0	0	0	0	0	0	0	0	0	0	0	0	0	0	0	0.95	0	0	0	0	0	0	0	0.85	0	0.05	0	0	0
443	2KG0	P52597	3185	HNRNPF	A.PHE184	0	1	0.551	F	VF	FK	0	0	0.1	1	0	0	0	0	0	0	0	0	0	0	0	0	0	0	0	0	0	0	0	0	0	0	0	0	0	0	0	0	0	0	0	0.8
444	2KG1	P52597	3185	HNRNPF	A.HIS292	0	0	0.136	H	VH	HM	0.15	0	0	0	0	0	0	0	0	0	0	0	0	0	0	0	0	0	0	0	0	0	0	0	0	0	0	0	0	0	0	0	0	0	0	0
445	2KG1	P52597	3185	HNRNPF	A.ARG294	0	0	0.276	R	MR	RG	0.2	0	2.45	0	0	0	0	0	0	0	0	0	0	0	0.35	0	0	0	0	0	0.1	0	0.2	0	0	0	0.1	0	0	0	0	0	0	0	0.8	0
446	2KG1	P52597	3185	HNRNPF	A.GLY295	0	0	0.284	G	RG	GL	0	0	2.9	0	0	0	0	0	0	0	0	0	0	0	0	0	0	0	0	0	0	0	0	0	0	0	0.9	0	0	0	0	0	0	0	0	0
447	2KG1	P52597	3185	HNRNPF	A.LEU296	0	0	0.12	L	GL	LP	0	0	1	0	0	0	0	0	0	0	0	0	0	0	0	0	0	0	0	0	0	0	0	0	0	0	0.7	0	0	0	0	0	0	0	0	0
448	2KG1	P52597	3185	HNRNPF	A.PRO297	0	0	0.169	P	LP	PY	0	0	1.05	0	0	0	0	0	0	0	0	0	0	0	0	0	0	0	0	0	0	0	0	0	0	0	0.25	0	0	0	0	0	0	0	0	0
449	2KG1	P52597	3185	HNRNPF	A.TYR298	1	1	0.638	Y	PY	YK	1	0	1.05	0	0.25	0	0	0	0	0	0	0	0.15	0	0.05	0	0	0	0	0	0	0	0.1	0	0.05	0	0.55	0	0	0	0.05	0	0.8	0	0.7	0
450	2KG1	P52597	3185	HNRNPF	A.LYS299	1	0	0.167	K	YK	KA	0.3	0	0.35	0	0	0	0	0	0	0	0	0	0	0	0	0	0	0	0	0	0.05	0	0.1	0	0	0	0	0	0	0	0	0	0	0	0	0
451	2KG1	P52597	3185	HNRNPF	A.PRO323	0	0	0.101	P	GP	PD	0	0	0.15	0	0	0	0	0	0	0	0	0	0	0	0	0	0	0	0	0	0	0	0	0	0	0	0	0	0	0	0	0	0	0	0	0
452	2KG1	P52597	3185	HNRNPF	A.ASP324	0	0	0.095	D	PD	DG	0	0	0	0	0.05	0	0	0	0	0	0	0	0	0	0	0	0	0	0	0	0	0	0	0	0	0	0	0	0	0	0	0	0	0	0	0
453	2KG1	P52597	3185	HNRNPF	A.ARG326	0	0	0.142	R	GR	RV	0.6	0	0	0	0.05	0	0	0	0	0	0	0	0.05	0	0	0	0	0	0	0	0.1	0	0	0	0	0	0	0	0.05	0	0	0	0.05	0	0	0
454	2KG1	P52597	3185	HNRNPF	A.VAL327	0	0	0.108	V	RV	VT	0.8	0	0.2	0	0	0	0	0	0	0	0	0	0	0	0	0	0	0	0	0	0	0	0	0	0	0	0	0	0	0	0	0	0	0	0	0
455	2KG1	P52597	3185	HNRNPF	A.THR328	0	0	0.036	T	VT	TG	0.05	0	0	0	0.1	0	0	0	0	0	0	0	0	0	0	0	0	0	0	0	0	0	0	0	0	0	0	0	0	0	0	0	0	0	0	0
456	2KG1	P52597	3185	HNRNPF	A.GLY329	0	0	0.201	G	TG	GE	0	0	0.35	0	0	0	0	0	0	0	0	0	0	0	0	0	0	0	0	0	0	0	0	0	0	0	0.15	0	0	0	0	0	0	0	0	0
457	2KG1	P52597	3185	HNRNPF	A.GLU330	0	0	0.114	E	GE	EA	0	0	0.4	0	0	0	0	0	0	0	0	0	0	0	0	0	0	0	0	0	0	0	0.25	0	0	0	0	0	0	0	0.1	0	0	0	0.05	0
458	2KG1	P52597	3185	HNRNPF	A.LYS347	0	0	0.035	K	SK	KD	0.2	0	0	0	0	0	0	0	0	0	0	0	0	0	0	0	0	0	0	0	0	0	0	0	0	0	0	0	0	0	0	0	0	0	0	0
459	2KG1	P52597	3185	HNRNPF	A.ASP348	0	0	0.065	D	KD	DR	0.8	0	0	0	0	0	0	0	0	0	0	0	0	0	0	0	0	0	0	0	0	0	0	0	0.25	0	0	0	0	0	0	0	0	0	0	0
460	2KG1	P52597	3185	HNRNPF	A.ARG349	0	0	0.123	R	DR	RA	1	0	0	0	0	0	0	0	0	0	0	0	0.05	0	0	0	0	0	0	0	0	0	0	0	0	0	0	0	0	0	0	0	0.05	0	0	0
461	2KG1	P52597	3185	HNRNPF	A.HIS354	0	0	0.113	H	QH	HR	0	0	0.15	0	0	0	0	0	0	0	0	0	0	0	0	0	0	0	0	0	0	0	0	0	0	0	0	0	0	0	0	0	0	0	0	0
462	2KG1	P52597	3185	HNRNPF	A.ARG355	0	0	0.225	R	HR	RY	0	0	1.75	0	0	0	0.05	0	0	0	0	0	0	0	0.45	0	0	0	0	0	0	0	0.8	0	0	0	0	0	0	0	0.3	0	0	0	0.5	0
463	2KG1	P52597	3185	HNRNPF	A.TYR356	0	1	0.553	Y	RY	YI	0.65	0	1.65	0	0	0	0	0	0	0	0	0	0	0	0.65	0	0	0	0	0	0	0	0	0	0	0	1.45	0	0	0	0	0	0	0	1	0
464	2KG1	P52597	3185	HNRNPF	A.ILE357	0	0	0.09	I	YI	IE	0.15	0	1	0	0	0	0	0	0	0	0	0	0	0	0	0	0	0	0	0	0	0	0	0	0.1	0	0	0	0	0	0	0	0	0	0	0
465	2KG1	P52597	3185	HNRNPF	A.GLU358	0	0	0.386	E	IE	EL	1	0	2	0	0	0	0	0	0	0	0	0	0	0	0.05	0	0	0	0	0	0.65	0	0.6	0	0	0	0	0	0.1	0	0.35	0	0.3	0	0.2	0
466	2KG1	P52597	3185	HNRNPF	A.LEU359	0	0	0.08	L	EL	LF	1	0	0	0	0	0	0	0	0	0	0	0	0	0	0	0	0	0	0	0	0	0	0	0	0.75	0	0	0	0	0	0	0	0	0	0	0
467	2KG1	P52597	3185	HNRNPF	A.PHE360	0	1	0.51	F	LF	FL	1	0	0	1	0	0	0	0	0	0	0	0	0	0	0	0	0	0	0	0	0	0	0	0	0	0	0	0	0	0	0	0	0.65	0	0	0.05
468	2KXN	P62995	6434	TRA2B	B.ARG106	0	0	0.218	R	R	RH	0.0833333	0	0	0	0.25	0	0.0833333	0	0.0833333	0	0	0	0	0	0	0	0.0833333	0	0	0	0	0	0	0	0	0	0	0	0	0	0	0	0	0	0	0
469	2KXN	P62995	6434	TRA2B	B.GLY109	0	0	0.342	G	VG	GN	0.0833333	0	0	0	0	0	0	0	0	0	0	0	0	0	0	0	0	0	0	0	0	0	0	0	0	0	0	0	0	0	0	0	0	0	0	0
470	2KXN	P62995	6434	TRA2B	B.ASN110	0	0	0.153	N	GN	NR	0.666667	0	0	0	0	0	0	0	0	0	0	0	0.25	0	0	0	0	0	0	0	0.0833333	0	0	0	0.0833333	0	0	0	0.0833333	0	0	0	0	0	0	0
471	2KXN	P62995	6434	TRA2B	B.ARG111	0	0	0.271	R	NR	RA	1	0	0	0	0.583333	0	0.0833333	0	0	0	0	0	0.333333	0	0.166667	0	0	0	0	0	0.166667	0	0	0	0	0	0	0	0	0	0	0	0	0	0	0
472	2KXN	P62995	6434	TRA2B	B.ALA112	0	0	0.023	A	RA	AN	0.333333	0	0	0	0	0	0	0	0	0	0	0	0	0	0	0	0	0	0	0	0	0	0	0	0.0833333	0	0	0	0	0	0	0	0	0	0	0
473	2KXN	P62995	6434	TRA2B	B.ASN113	0	0	0.031	N	AN	NP	0	0	0.0833333	0	0	0	0	0	0	0	0	0	0	0	0	0	0	0	0	0	0	0	0	0	0	0	0	0	0	0	0	0	0	0	0	0
474	2KXN	P62995	6434	TRA2B	B.PHE123	0	0	0.452	F	VF	FG	1.08333	0	1	0	0	0	0	0	0	0	0	0	0	0	0	0	0	0	0	0	0	0	0	0	0	0	0	0	0	0	0	0	0	0	1	0
475	2KXN	P62995	6434	TRA2B	B.GLY124	0	0	0.149	G	FG	GL	1	0	0.0833333	0	0	0	0	0	0	0	0	0	0	0	0	0	0	0	0	0	0	0	0	0	0	0	0	0	0	0	0	0	0	0	0	0
476	2KXN	P62995	6434	TRA2B	B.LEU125	0	0	0.086	L	GL	LS	1.58333	0	0	0	0	0	0	0	0	0	0	0	0	0	0	0	0	0	0	0	0	0	0	0	0.583333	0	0	0	0	0	0	0	0	0	0	0
477	2KXN	P62995	6434	TRA2B	B.SER126	0	0	0.061	S	LS	SL	0.333333	0	0	0	0	0	0	0	0	0	0	0	0	0	0	0	0	0	0	0	0	0	0	0	0	0	0	0	0	0	0	0	0	0	0	0
478	2KXN	P62995	6434	TRA2B	B.GLU131	0	0	0.036	E	TE	ER	0	0.0833333	0	0	0	0	0	0	0	0	0	0	0	0	0	0	0	0	0	0	0	0	0	0	0	0	0	0	0	0	0	0	0	0	0	0
479	2KXN	P62995	6434	TRA2B	B.SER148	0	0	0.065	S	VS	SI	1	1	0	0	0	0	0	0	0	0	0	0	0	0	0	0	0	0	0	0	0.166667	0	0	0	0	0	0	0	0	0	0	0	0	0	0	0
480	2KXN	P62995	6434	TRA2B	B.ILE149	0	0	0.059	I	SI	IV	0	1	0	0	0	0	0	0	0	0	0	0	0	0	0	0	0	0	0	0	0	0	0	0	0	1	0	0	0	0	0	0	0	0	0	0
481	2KXN	P62995	6434	TRA2B	B.VAL150	0	0	0.077	V	IV	VY	0.5	0.833333	0	0	0	0	0	0	0	0	0	0	0	0	0	0	0	0	0	0	0	0	0	0	0	0	0	0	0	0	0	0	0	0	0	0
482	2KXN	P62995	6434	TRA2B	B.TYR151	1	0	0.404	Y	VY	YD	0	0.0833333	0	0	0	0	0	0	0	0	0	0	0	0	0	0	0	0	0	0	0	0	0	0	0	0	0	0	0	0	0	0	0	0	0	0
483	2KXN	P62995	6434	TRA2B	B.GLN153	0	0	0.013	Q	DQ	QQ	0	0	0	0	0	0.0833333	0	0	0	0	0	0	0	0	0	0	0	0	0	0	0	0	0	0	0	0	0	0	0	0	0	0	0	0	0	0
484	2KXN	P62995	6434	TRA2B	B.SER158	0	0	0.065	S	RS	SR	0	0	0	0	0	0.0833333	0	0	0	0	0	0	0	0	0	0	0	0	0	0	0	0	0	0	0	0	0	0	0	0	0	0	0	0	0	0
485	2KXN	P62995	6434	TRA2B	B.ARG159	0	0	0.065	R	SR	RG	0	0	0	0	1.91667	0	0	0	0	0	0	0	0	0	0	0	0	0	0	0	0	0	0	0	0	0	0	0	0	0	0	0	0	0	0	0
486	2KXN	P62995	6434	TRA2B	B.PHE161	0	0	0.374	F	GF	FA	0.916667	0	0.833333	0	0	0	0	0	0	0	0	0	0	0	0	0	0	0	0	0	0	0	0	0	0	0	0	0	0	0	0	0	0	0	0.5	0
487	2KXN	P62995	6434	TRA2B	B.PHE163	0	1	0.552	F	AF	FV	1.75	0	0.833333	0	0	0	0	0	0	0	0	0	0	0	0	0	0	0	0	0	0	0	0	0	0	0	0	0	0	0	0	0	1	0	0	0
488	2KXN	P62995	6434	TRA2B	B.TYR165	0	0	0.278	Y	VY	YF	1	0	0	0	0	0	0	0	0	0	0	0	0	0	0	0	0	0	0	0	1.33333	0	0	0	0	0	0	0	0.833333	0	0	0	0	0	0	0
489	2KXN	P62995	6434	TRA2B	B.ARG187	0	0	0.103	R	GR	RR	1.91667	0	0	0	0	0	0	0	0	0	0	0	0	0	0	0	0	0	0	0	0	0	0	0	1.33333	0	0	0	0	0	0	0	0	0	0	0
490	2KXN	P62995	6434	TRA2B	B.ARG188	0	0	0.004	R	RR	RI	1.08333	0	0	0	0	0	0	0	0	0	0	0	0	0	0	0	0	0	0	0	0	0	0	0	0.666667	0	0	0	0	0	0	0	0	0	0	0
491	2KXN	P62995	6434	TRA2B	B.ILE189	0	0	0.012	I	RI	IR	1	0	0	0	0	0	0	0	0	0	0	0	0	0	0	0	0	0	0	0	0	0	0	0	0.25	0	0	0	0	0	0	0	0	0	0	0
492	2KXN	P62995	6434	TRA2B	B.ARG190	0	0	0.277	R	IR	RV	1	0	1	0	0	0	0	0	0	0	0	0	0.166667	0	0	0	0	0	0	0	0	0	1.5	0	0	0	0	0	0	0	0.25	0	0.833333	0	0	0
493	2KXN	P62995	6434	TRA2B	B.ASP192	0	0	0.139	D	VD	DF	0	0	0.25	0	0	0	0	0	0	0	0	0	0	0	0	0	0	0	0	0	0	0	0	0	0	0	0	0	0	0	0	0	0	0	0	0
494	2KXN	P62995	6434	TRA2B	B.PHE193	0	0	0.234	F	DF	FS	0	0	0.333333	0	0	0	0	0	0	0	0	0	0	0	0	0	0	0	0	0	0	0	0	0	0	0	0	0	0	0	0	0	0	0	0	0
495	2KXN	P62995	6434	TRA2B	B.SER194	0	0	0.171	S	FS	SI	0.916667	0	1	0	0	0	0	0	0	0	0	0	0	0	0	0	0	0	0	0	0.166667	0	0.166667	0	0	0	1.16667	0	0	0	0	0	0	0	0	0
496	2KXN	P62995	6434	TRA2B	B.ILE195	0	0	0.081	I	SI	IT	1.16667	0	1	0	0	0	0	0	0	0	0	0	0	0	0	0	0	0	0	0	0	0	0	0	0.166667	0	0	0	0	0	0	0	0	0	0	0
497	2KXN	P62995	6434	TRA2B	B.THR196	0	0	0.079	T	IT	TK	2	0	0.333333	0	0	0	0	0	0	0	0	0	0	0	0	0	0	0	0	0	1.16667	0	0	0	0.0833333	0	0	0	0	0	0	0	0	0	0	0
498	2KXN	P62995	6434	TRA2B	B.LYS197	0	0	0.067	K	TK	KR	1	0	0	0	0	0	0	0	0	0	0	0	0	0	0	0	0	0	0	0	0	0	0	0	0	0	0	0	0	0	0	0	0	0	0	0
499	2KXN	P62995	6434	TRA2B	B.ARG198	0	0	0.04	R	KR	RP	1	0	0	0	0	0	0	0	0	0	0	0	0	0	0	0	0	0	0	0	0	0	0	0	0	0	0	0	0	0	0	0	0	0	0	0
500	2KXN	P62995	6434	TRA2B	B.PRO199	0	0	0.057	P	RP	PH	1	1	0	0	0	0	0	0	0	0	0	0	0	0	0	0	0	0	0	0	0	0	0	0	0	0	0	0	0	0	0	0	0	0	0	0
501	2KXN	P62995	6434	TRA2B	B.HIS200	0	0	0.099	H	PH	H	1	0	0	0	0	0	0	0	0	0	0	0	0	0.333333	0	0	1	0.666667	0	0	0	0	0	0	0	0	0	0	0	0	0	0	0	0	0	0
502	2LEC	Q01130	6427	SRSF2	A.MET1	0	0	0.129	M	M	MS	0	0	0	0.2	0	0	0	0	0	0	0	0.1	0	0	0	0	0	0	0	0	0	0	0	0	0	0	0	0	0	0	0	0	0	0	0	0
503	2LEC	Q01130	6427	SRSF2	A.SER2	0	0	0.194	S	MS	SY	0	0	0.15	0.15	0	0	0.05	0.2	0	0	0	0.1	0	0	0.1	0	0	0	0	0	0	0	0	0	0	0	0.05	0	0	0	0	0	0	0	0	0
504	2LEC	Q01130	6427	SRSF2	A.TYR3	0	0	0.459	Y	SY	YG	0	0	1	0	0	0	0	0	0	0	0	0	0	0	0	0	0	0	0.25	0	0	0	0	0	0	0	0.05	0	0	0	0	0	0	0	0.1	0
505	2LEC	Q01130	6427	SRSF2	A.GLY4	0	0	0.264	G	YG	GR	0	0	0.15	0.55	0	0	0	0	0	0	0	0.05	0	0	0	0	0	0	0.75	0	0	0	0	0	0	0	0	0	0	0	0	0	0	0	0	0
506	2LEC	Q01130	6427	SRSF2	A.ARG5	0	0	0.271	R	GR	RP	0	0	0.35	0.7	0	0	0.3	0	0	0	0	0	0	0	0	0.4	0	0	0.45	0	0	0	0	0.25	0	0	0	0	0	0	0	0.25	0	0	0	0.05
507	2LEC	Q01130	6427	SRSF2	A.PRO6	0	0	0.042	P	RP	PP	0	0	0.2	0	0	0	0	0	0	0	0	0	0	0	0	0	0	0	0	0	0	0	0	0	0	0	0	0	0	0	0	0	0	0	0	0
508	2LEC	Q01130	6427	SRSF2	A.PRO8	0	0	0.14	P	PP	PD	0	0	0.05	0	0	0	0	0	0	0	0	0	0	0	0	0	0	0	0	0	0	0	0	0	0	0	0	0	0	0	0	0	0	0	0	0
509	2LEC	Q01130	6427	SRSF2	A.SER15	0	0	0.118	S	TS	SL	0	0	0.05	0	0	0	0	0	0	0	0	0	0	0	0	0	0	0	0	0	0	0	0	0	0	0	0	0	0	0	0	0	0	0	0	0
510	2LEC	Q01130	6427	SRSF2	A.LYS17	0	0	0.148	K	LK	KV	0	0	1	0	0	0	0.05	0	0	0	0	0	0	0	0.65	0	0	0	0	0	0	0	0	0	0	0	0	0	0	0	0	0	0	0	0	0
511	2LEC	Q01130	6427	SRSF2	A.ASP19	0	0	0.016	D	VD	DN	0	0	0.05	0	0	0	0	0	0	0	0	0	0	0	0	0	0	0	0	0	0	0	0	0	0	0	0	0	0	0	0	0	0	0	0	0
512	2LEC	Q01130	6427	SRSF2	A.ASP42	0	0	0.145	D	GD	DV	0	0	1.35	0	0	0	0	0	0	0	0	0	0	0	0	0	0	0	0	0	0	0	1.8	0	0	0	0	0	0	0	0.65	0	0	0	0	0
513	2LEC	Q01130	6427	SRSF2	A.VAL43	0	0	0.083	V	DV	VY	0	0	0.4	0	0	0	0	0	0	0	0	0	0	0	0	0	0	0	0	0	0	0	0	0	0	0	0.15	0	0	0	0	0	0	0	0	0
514	2LEC	Q01130	6427	SRSF2	A.TYR44	1	1	0.675	Y	VY	YI	0.1	0	1.6	0	0.55	0	0.05	0	0	0	0	0	0.55	0	0.75	0	0	0	0	0	0	0	0	0	0	0	0	0	0	0	0	0	0	0	0.95	0
515	2LEC	Q01130	6427	SRSF2	A.ILE45	0	0	0.037	I	YI	IP	0	0	0.05	0	0	0	0	0	0	0	0.05	0	0	0	0	0	0	0	0	0	0	0	0	0	0	0	0	0	0	0	0	0	0	0	0	0
516	2LEC	Q01130	6427	SRSF2	A.PRO46	1	0	0.089	P	IP	PR	0.7	0	0	0.1	0	0	0	0	0	0	0	0	0	0	0	0	0.2	0	0	0	0	0	0	0	0.15	0	0	0	0	0	0	0	0	0	0	0
517	2LEC	Q01130	6427	SRSF2	A.ARG47	1	0	0.389	R	PR	RD	0.75	0	0.05	0.4	0.2	0	0.45	0.15	0	0	0	0	0.05	0	0	0	0.2	0	0	0	0.15	0	0.05	0	0	0	0	0	0.1	0	0.05	0	0	0	0	0.15
518	2LEC	Q01130	6427	SRSF2	A.ASP48	0	0	0.27	D	RD	DR	0.95	0	0	0.15	0	0	0	0	0	0	0	0	0	0	0	0	0	0	0	0	0.05	0	0	0	0	0	0	0	0	0	0	0	0.1	0	0	0
519	2LEC	Q01130	6427	SRSF2	A.ARG49	0	0	0.303	R	DR	RY	0.95	0	0	0.35	0.05	0	0.8	0.35	0	0	0	0	0.2	0	0	0	0.05	0	0	0	0.05	0	0	0.3	0	0	0	0	0	0	0	0.05	0	0	0	0.05
520	2LEC	Q01130	6427	SRSF2	A.TYR50	0	0	0.278	Y	RY	YT	1	0	0	0	0	0	0	0	0	0	0	0	0	0	0	0	0	0	0	0	0.3	0	0	0	0	0	0	0	0.1	0	0	0	0	0	0	0
521	2LEC	Q01130	6427	SRSF2	A.THR51	0	0	0.027	T	YT	TK	0.1	0	0	0	0	0	0	0	0	0	0	0	0	0	0	0	0	0	0	0	0	0	0	0	0	0	0	0	0	0	0	0	0	0	0	0
522	2LEC	Q01130	6427	SRSF2	A.SER54	0	0	0.123	S	ES	SR	0	0	0	0.25	0	0	0	0	0	0	0	0	0	0	0	0	0	0	0	0	0	0	0	0.05	0	0	0	0	0	0	0	0	0	0	0	0
523	2LEC	Q01130	6427	SRSF2	A.ARG55	0	0	0.251	R	SR	RG	0.25	0	0	0.45	0.1	0	0	0	0	0	0	0	0	0	0	0	0	0	0	0	0.1	0	0	0	0	0	0	0	0.1	0	0	0	0	0	0	0.1
524	2LEC	Q01130	6427	SRSF2	A.GLY56	1	0	0.156	G	RG	GF	0	0	0	0.05	0	0	0	0	0	0	0	0	0	0	0	0	0	0	0	0	0	0	0	0	0	0	0	0	0	0	0	0	0	0	0	0
525	2LEC	Q01130	6427	SRSF2	A.PHE57	0	1	0.515	F	GF	FA	0	0	0	0.95	0	0	0	0	0	0	0	0	0	0	0	0	0	0	0	0	0	0	0	0	0	0	0	0	0	0	0	0	0	0	0	0.15
526	2LEC	Q01130	6427	SRSF2	A.PHE59	1	1	0.553	F	AF	FV	0	0	1.7	0	0	0	0	0	0	0	0	0	0	0	0	0	0	0	0	0	0	0	0	0	0	0	0	0	0	0	0	0	0	0	1	0
527	2LEC	Q01130	6427	SRSF2	A.ARG61	0	0	0.225	R	VR	RF	0	0	1.25	0	0	0	0	0	0	0	0	0	0	0	0	0	0	0	0	0	0	0	2.95	0	0	0	0	0	0	0	0.85	0	0	0	0	0
528	2LEC	Q01130	6427	SRSF2	A.GLN88	0	0	0.149	Q	VQ	QM	0	0	0.2	0	0	0	0	0	0	0	0	0	0	0	0	0	0	0	0	0	0	0	0	0	0	0	0	0	0	0	0	0	0	0	0.05	0
529	2LEC	Q01130	6427	SRSF2	A.MET89	0	0	0.198	M	QM	MA	0	0	0.85	0	0	0	0	0	0	0	0	0	0	0	0	0	0	0	0	0	0	0	0	0	0	0	0.1	0	0	0	0	0	0	0	0	0
530	2LEC	Q01130	6427	SRSF2	A.ALA90	0	0	0.078	A	MA	AR	0	0	1	0	0	0	0	0	0	0	0	0	0	0	0	0	0	0	0	0	0	0	0	0	0	0	0	0	0	0	0	0	0	0	0	0
531	2LEC	Q01130	6427	SRSF2	A.ARG91	0	0	0.114	R	AR	RY	0	0	1	0	0	0	0	0	0	0	0	0	0	0	0	0	0	0	0	0	0	0	0.15	0	0	0	1.15	0	0	0	0.1	0	0	0	0.05	0
532	2LEC	Q01130	6427	SRSF2	A.TYR92	0	0	0.443	Y	RY	YG	0	0	2	0	0	0	0	0	0	0	0	0	0	0	0	0	0	0	0	0	0	0	0	0	0	0	1.6	0	0	0	0	0	0	0	0.6	0
533	2LEC	Q01130	6427	SRSF2	A.GLY93	1	0	0.216	G	YG	GR	0	0	1	0	0	0	0	0	0	0	0	0	0	0	0	0	0	0	0	0	0	0	0	0	0	0	0.05	0	0	0	0	0	0	0	0	0
534	2LEC	Q01130	6427	SRSF2	A.ARG94	0	0	0.224	R	GR	RP	0	0	1.7	0	0	0	0.3	0	0	0	0	0	0	0	0.1	0	0	0	0	0	0	0	0.5	0	0	0	0	0	0	0	0.2	0	0	0	0.2	0
535	2LEC	Q01130	6427	SRSF2	A.PRO95	0	0	0.068	P	RP	PP	0	0	1.15	0	0	0	0	0	0	0	0	0	0	0	0	0	0	0	0	0	0	0	0	0	0	0	0	0	0	0	0	0	0	0	0	0
536	2LEC	Q01130	6427	SRSF2	A.SER98	0	0	0.109	S	DS	SH	1	0	0	0	0.15	0	0.05	0	0	0	0.05	0	0	0	0	0	0.25	0	0	0	0	0	0	0	0	0	0	0	0	0	0	0	0	0	0	0
537	2LEC	Q01130	6427	SRSF2	A.HIS99	0	0	0.293	H	SH	HH	1	0	0	0.2	0	0	0.05	0	0	0	0	0	0.05	0	0	0	0	0	0	0	0.05	0	0	0.05	0	0	0	0	0.05	0	0	0.05	0.5	0	0	0
538	2LEC	Q01130	6427	SRSF2	A.SER101	0	0	0.133	S	HS	S	0.05	0	0	0.05	0	0	0	0	0	0	0	0	0	0	0	0	0	0	0	0	0	0	0	0	0	0	0	0	0	0	0	0	0	0	0	0
539	2M8D	Q07955	6426	SRSF1	B.MET106	0	0	0.142	M	M	MA	0.125	0	0.125	0	0	0	0	0	0.125	0	0.1875	0	0	0	0	0	0	0	0.125	0	0	0	0	0	0	0	0	0	0	0	0	0	0	0	0	0
540	2M8D	Q07955	6426	SRSF1	B.ALA107	0	0	0.086	A	MA	AP	0.125	0	0.0625	0.0625	0	0	0	0	0	0	0	0	0	0	0	0	0	0	0	0	0	0	0	0	0.0625	0	0	0	0	0	0	0	0	0	0	0
541	2M8D	Q07955	6426	SRSF1	B.PRO108	0	0	0.13	P	AP	PR	0	0	0.0625	0.125	0	0	0	0	0	0	0	0	0	0	0	0	0	0	0	0	0	0	0	0	0	0	0	0	0	0	0	0	0	0	0	0
542	2M8D	Q07955	6426	SRSF1	B.ARG109	0	0	0.262	R	PR	RG	0.0625	0	0.1875	0.1875	0.3125	0	0.375	0.0625	0	0	0.0625	0	0	0	0	0	0	0	0	0	0	0	0.125	0.1875	0.0625	0	0.0625	0.0625	0	0	0.0625	0.0625	0	0	0	0
543	2M8D	Q07955	6426	SRSF1	B.GLY110	0	0	0.207	G	RG	GR	0.25	0	0.0625	0	0	0	0	0	0	0	0.0625	0	0	0	0	0	0	0	0.0625	0	0	0	0	0	0	0	0	0	0	0	0	0	0	0	0	0
544	2M8D	Q07955	6426	SRSF1	B.ARG111	0	0	0.286	R	GR	RY	0.375	0	0.125	0	0.125	0	0.3125	0.0625	0	0	0.0625	0	0.0625	0	0	0.0625	0	0	0	0	0.0625	0	0	0	0.0625	0	0	0	0	0	0	0	0	0	0	0
545	2M8D	Q07955	6426	SRSF1	B.TYR112	0	0	0.468	Y	RY	YG	0.3125	0	0.1875	0	0.0625	0	0	0	0	0	0.0625	0	0	0	0	0	0.0625	0	0	0	0	0	0.125	0	0.0625	0	0.0625	0	0	0	0	0	0	0	0.0625	0
546	2M8D	Q07955	6426	SRSF1	B.GLY113	0	0	0.233	G	YG	GP	0.0625	0	0.125	0	0	0	0	0	0	0	0	0	0	0	0	0	0.0625	0	0	0	0	0	0	0	0	0	0	0	0	0	0	0	0	0	0	0
547	2M8D	Q07955	6426	SRSF1	B.PRO114	0	0	0.063	P	GP	PP	0.1875	0	0.125	0	0	0	0	0	0	0	0	0	0	0	0	0	0	0	0	0	0	0	0	0	0	0	0	0	0	0	0	0	0	0	0	0
548	2M8D	Q07955	6426	SRSF1	B.PRO115	0	0	0.228	P	PP	PS	0	0	0.25	0	0	0	0	0	0	0	0.0625	0	0	0	0	0	0	0	0	0	0	0	0	0	0	0	0.0625	0	0	0	0	0	0	0	0	0
549	2M8D	Q07955	6426	SRSF1	B.SER116	0	0	0.077	S	PS	SR	0	0	1	0	0	0	0	0	0	0	0	0	0	0	0	0	0	0	0	0	0	0	0	0	0	0	0	0	0	0	0	0	0	0	0	0
550	2M8D	Q07955	6426	SRSF1	B.ARG117	0	0	0.097	R	SR	RR	0	0	1.625	0	0	0	0	0	0	0	0	0	0	0	0	0	0	0	0	0	0	0	1.5625	0	0	0	0	0	0	0	1	0	0	0	0	0
551	2M8D	Q07955	6426	SRSF1	B.SER133	0	0	0.043	S	GS	SW	1	0	0	0	0	0	0	0	0	0	0	0	0	0	0	0	0	0	0	0	0.1875	0	0	0	0	0	0	0	0	0	0	0	0	0	0	0
552	2M8D	Q07955	6426	SRSF1	B.TRP134	1	0	0.385	W	SW	WQ	0.3125	0	2	0	0	0	0.0625	0	0	0	0	0	0	0	0	0	0	0	0	0	0	0	0	0	0	0	0	0	0	0	0	0	0	0	1.25	0
553	2M8D	Q07955	6426	SRSF1	B.GLN135	0	0	0.291	Q	WQ	QD	1	0	1	0	0	0	0.375	0	0	0	0	0	0	0	1	0	0	0	0	0	0	0	0	0	0	0	0.125	0	0	0	0	0	1	0	0	0
554	2M8D	Q07955	6426	SRSF1	B.ASP136	0	0	0.082	D	QD	DL	1	0.1875	0.1875	0	0	0	0	0	0	0	0	0	0	0	0	0	0	0	0	0	1.9375	0	0	0	0	0	0	0	0.875	0	0	0	0	0	0	0
555	2M8D	Q07955	6426	SRSF1	B.LYS138	0	0	0.111	K	LK	KD	0	0	1.125	0	0	0	0	0	0	0	0	0	0	0	0	0	0	0	0	0	0	0	1.125	0	0	0	0	0	0	0	0	0	0	0	0	0
556	2M8D	Q07955	6426	SRSF1	B.ASP139	0	0	0.067	D	KD	DH	0	0	1	0	0	0	0	0	0	0	0	0	0	0	0	0	0	0	0	0	0	0	2.25	0	0	0	0	0	0	0	0.9375	0	0	0	0	0
557	2M8D	Q07955	6426	SRSF1	B.ARG142	0	0	0.11	R	MR	RE	0	0	0.1875	0	0	0	0	0	0	0	0	0	0	0	0	0	0	0	0	0	0	0	0.1875	0	0	0	0	0	0	0	0.1875	0	0	0	0	0
558	2M8D	Q07955	6426	SRSF1	B.CYS148	1	0	0.048	C	VC	CY	0	0	0.125	0	0	0	0	0	0	0	0	0	0	0	0	0	0	0	0	0	0	0	0	0	0	0	0	0	0	0	0	0	0	0	0	0
559	2M8D	Q07955	6426	SRSF1	B.TYR149	1	0	0.278	Y	CY	YA	0	0	1	0	0	0	0	0	0	0	0	0	0	0	0	0	0	0	0	0	0	0	0	0	0	0	0	0	0	0	0	0	0	0	0	0
560	2M8D	Q07955	6426	SRSF1	B.ALA150	0	0	0.087	A	YA	AD	0	0	1	0	0	0	0	0	0	0	0	0	0	0	0	0	0	0	0	0	0	0	0	0	0	0	2.0625	0	0	0	0	0	0	0	0	0
561	2M8D	Q07955	6426	SRSF1	B.ASP151	0	0	0.094	D	AD	DV	0.4375	0	1	0	0	0	0	0	0	0	0	0	0	0	0	0	0	0	0	0	0	0	1	0	0	0	0	0	0	0	1	0	0	0	0	0
562	2M8D	Q07955	6426	SRSF1	B.VAL152	0	0	0.078	V	DV	VY	0.1875	0	0.0625	0	0	0	0	0	0	0	0	0	0	0	0	0	0	0	0	0	0	0	0	0	0.0625	0	0	0	0	0	0	0	0	0	0	0
563	2M8D	Q07955	6426	SRSF1	B.TYR153	0	0	0.375	Y	VY	YR	0	0	0	0.0625	0	0	0	0	0	0	0	0	0	0	0	0	0	0	0	0	0	0	0	0	0	0	0	0.0625	0	0	0	0	0	0	0	0
564	2M8D	Q07955	6426	SRSF1	B.ARG154	1	0	0.242	R	YR	RD	0.8125	0	0.0625	0.125	0	0	0.3125	0.1875	0	0	0	0	0	0	0.0625	0	0	0	0	0	0.5625	0	0.0625	0	0	0	0	0	0	0	0	0	0	0	0	0
565	2M8D	Q07955	6426	SRSF1	B.HIS183	0	0	0.247	H	SH	HE	1	0.9375	0	0	0	0	0	0	0	0	0	0	0	0	0	0	0	0	0	0	0.125	0	0	0	0	0	0	0	0	0	0	0	0.3125	0.0625	0	0
566	2M8D	Q07955	6426	SRSF1	B.GLU184	0	0	0.032	E	HE	EG	0	0.25	0	0	0	0	0	0	0	0	0	0	0	0	0	0	0	0	0	0	0	0.1875	0	0	0	0	0	0	0	0	0	0	0	0	0	0
567	2MB0	P38159	27316	RBMX	B.MET1	0	0	0.117	M	M	MV	0	0	0	0	0	0	0	0	0.05	0.05	0	0.05	0	0	0	0	0	0	0	0	0	0	0	0	0	0	0	0	0	0	0	0	0	0	0	0
568	2MB0	P38159	27316	RBMX	B.VAL2	0	0	0.009	V	MV	VE	0	0	0	0	0	0	0	0	0.05	0	0	0	0	0	0	0	0	0	0	0	0	0	0	0	0	0	0	0	0	0	0	0	0	0	0	0
569	2MB0	P38159	27316	RBMX	B.ASP5	0	0	0.049	D	AD	DR	0.3	0	0	0	0	0	0	0	0	0	0	0	0	0	0	0	0	0	0	0	0.1	0	0	0	0	0	0	0	0.1	0	0	0	0	0	0	0
570	2MB0	P38159	27316	RBMX	B.LYS9	0	0	0.048	K	GK	KL	1	0	0	0	0	0	0	0	0	0	0	0	0	0	0	0	0	0	0	0	0.9	0	0	0	0	0	0	0	0	0	0	0	0	0	0	0
571	2MB0	P38159	27316	RBMX	B.PHE11	1	1	0.548	F	LF	FI	1.05	0.1	0	0	0	0	0	0	0	0	0	0	0	0	0	0	0	0	0	0	0	0	0	0	0	0	0	0	0	0	0	0	1	0	0	0
572	2MB0	P38159	27316	RBMX	B.GLY13	0	0	0.182	G	IG	GG	0.05	0.4	0	0	0	0	0	0	0	0	0	0	0	0	0	0	0	0	0	0	0	0	0	0	0	0	0	0	0	0	0	0	0	0	0	0
573	2MB0	P38159	27316	RBMX	B.GLY14	0	0	0.396	G	GG	GL	0.05	0.4	0	0.05	0	0	0	0	0	0	0	0	0	0	0	0	0	0	0	0	0	0	0	0	0	0	0	0	0	0	0	0	0	0	0	0
574	2MB0	P38159	27316	RBMX	B.LEU15	0	0	0.027	L	GL	LN	0	0	0	0.05	0	0	0	0	0	0	0	0	0	0	0	0	0	0	0	0	0	0	0	0	0	0	0	0	0	0	0	0	0	0	0	0
575	2MB0	P38159	27316	RBMX	B.LEU38	0	0	0.101	L	VL	LL	1	0	0	0	0	0	0	0	0	0	0	0	0	0	0	0	0	0	0	0	0	0	0	0	0	0	0	0	0	0	0	0	0	0	0	0
576	2MB0	P38159	27316	RBMX	B.ARG43	0	0	0.155	R	DR	RE	0	0	0	0	0.05	0	0	0	0	0	0	0	0.3	0	0	0	0	0	0	0	0	0	0	0	0	0	0	0	0	0	0	0	0	0	0	0
577	2MB0	P38159	27316	RBMX	B.ARG49	0	0	0.143	R	SR	RG	0.1	0	0	0	1.7	0	0	0	0.05	0	0	0	0	0	0	0	0	0	0	0	0	0	0	0	0	0	0	0	0	0	0	0	0	0	0	0
578	2MB0	P38159	27316	RBMX	B.PHE53	1	1	0.535	F	AF	FV	2	0	0	0	0	0	0	0	0	0	0	0	0	0	0	0	0	0	0	0	0	0	0	0	0	0	0	0	0	0	0	0	1	0	0	0
579	2MB0	P38159	27316	RBMX	B.GLY71	0	0	0.03	G	NG	GK	0	0	0	0.05	0	0	0	0	0	0	0	0	0	0	0	0	0	0	0	0	0	0	0	0	0	0	0	0	0	0	0	0	0	0	0	0
580	2MB0	P38159	27316	RBMX	B.LYS77	0	0	0.158	K	GK	KA	0	0	0	0.05	0	0	0	0	0	0	0	0	0	0	0	0	0	0	0	0	0	0	0	0	0	0	0	0	0	0	0	0	0	0	0	0
581	2MB0	P38159	27316	RBMX	B.ALA78	0	0	0.086	A	KA	AI	0.05	0.1	0	0.1	0	0	0	0	0	0	0	0	0	0	0	0	0	0	0	0	0	0	0	0	0	0.05	0	0	0	0	0	0	0	0	0	0
582	2MB0	P38159	27316	RBMX	B.ILE79	0	0	0.053	I	AI	IK	0.05	0.15	0	0.05	0	0	0	0	0	0	0	0	0	0	0	0	0	0	0	0	0	0	0	0	0	0	0	0.05	0	0	0	0	0	0	0	0
583	2MB0	P38159	27316	RBMX	B.LYS80	0	0	0.234	K	IK	KV	0.85	0.5	0	0	0.05	0.3	0	0.1	0	0	0	0	0	0	0	0.05	0	0	0	0	0.45	0.1	0	0	0	0	0	0	0	0	0	0	0	0	0	0
584	2MB0	P38159	27316	RBMX	B.GLU82	0	0	0.05	E	VE	EQ	0.65	0	0	0	0	0	0	0	0	0	0	0	0	0	0	0	0	0	0	0	0.55	0	0	0	0	0	0	0	0.55	0	0	0	0	0	0	0
585	2MB0	P38159	27316	RBMX	B.GLN83	1	0	0.036	Q	EQ	QA	0.95	0	0	0	0	0	0	0	0	0	0	0	0	0	0	0	0	0	0	0	0	0	0	0	0.5	0	0	0	0	0	0	0	0	0	0	0
586	2MB0	P38159	27316	RBMX	B.ALA84	0	0	0.05	A	QA	AT	2	0	0	0	0	0	0	0	0	0	0	0	0	0	0	0	0	0	0	0	0	0	0	0	0	0	0	0	0	0	0	0	0	0	0	0
587	2MB0	P38159	27316	RBMX	B.THR85	0	0	0.036	T	AT	TK	2.05	0	0	0	0	0	0	0	0	0	0	0	0	0	0	0	0	0	0	0	0	0	0	0	1.9	0	0	0	0	0	0	0	0	0	0	0
588	2MB0	P38159	27316	RBMX	B.LYS86	0	0	0.07	K	TK	KP	1	0	0	0	0	0	0	0	0	0	0	0	0	0	0	0	0.05	0	0	0	0	0	0	0	0	0	0	0	0	0	0	0	0	0	0	0
589	2MB0	P38159	27316	RBMX	B.PRO87	1	0	0.046	P	KP	PS	1.05	0	0	0	0	0	0	0	0	0	0	0	0	0	0	0	0	0	0	0	0	0	0	0	0	0	0	0	0	0	0	0	0	0	0	0
590	2MB0	P38159	27316	RBMX	B.SER88	0	0	0.149	S	PS	SF	0.05	0	0	0	0.05	0	0	0	1	0	0	0	0.2	0	0	0	0.2	0	0	0	0	0	0	0	0	0	0	0	0	0	0	0	0	0	0	0
591	2MB0	P38159	27316	RBMX	B.PHE89	1	0	0.293	F	SF	FE	1	0	0	0	0	0	0	0	0	0	0	0	0	0	0	0	0	0	0	0	0	0	0	0	0	0	0	0	0	0	0	0	1	0	0	0
592	2MB0	P38159	27316	RBMX	B.ARG93	1	0	0.009	R	GR	RR	0	0	0	0	0.05	0	0	0	0	0	0	0	0	0	0	0	0	0	0	0	0	0	0	0	0	0	0	0	0	0	0	0	0	0	0	0
593	2MB0	P38159	27316	RBMX	B.ARG94	0	0	0.094	R	RR	RG	0.05	0	0	0	0	0	0	0	0	0	0	0	0.05	0	0	0	0	0	0	0	0.05	0	0	0	0	0	0	0	0.05	0	0	0	0	0	0	0
594	2MZ1	P07910	3183	HNRNPC	A.ALA2	0	0	0.006	A	A	AS	0	0.05	0	0	0	0	0	0	0	0	0	0	0	0	0	0	0	0	0	0	0	0	0	0	0	0	0	0	0	0	0	0	0	0	0	0
595	2MZ1	P07910	3183	HNRNPC	A.ASN4	0	0	0.215	N	SN	NV	0	0.05	0	1	0	0	0	0	0	0	0	0	0	0	0	0	0	0	0	0	0	0	0	0.45	0	0	0	0.3	0	0	0	0	0	0	0	0.15
596	2MZ1	P07910	3183	HNRNPC	A.VAL5	0	0	0.056	V	NV	VT	0	0	0	1	0	0	0	0	0	0	0	0	0	0	0	0	0	0	0	0	0	0	0	0	0	0	0	0	0	0	0	0	0	0	0	0
597	2MZ1	P07910	3183	HNRNPC	A.THR6	0	0	0.067	T	VT	TN	0	0	0	2	0	0	0	0	0	0	0	0	0	0	0	0	0	0	0	0	0	0	0	1	0	0	0	1.6	0	0	0	0	0	0	0	0
598	2MZ1	P07910	3183	HNRNPC	A.ASN7	0	0	0.251	N	TN	NK	0	0	0	2	0	0	0	0.05	0	0	0	0	0	0	0	0.75	0	0	0	0	0	0	0	0	0	0	0	1	0	0	0	0	0	0	0	0.85
599	2MZ1	P07910	3183	HNRNPC	A.ARG17	0	0	0.064	R	SR	RV	0	0	0	1	0	0	0	0	0	0	0	0	0	0	0	0	0	0	0	0	0	0	0	1.75	0	0	0	0	0	0	0	0.45	0	0	0	0
600	2MZ1	P07910	3183	HNRNPC	A.PHE19	1	0	0.454	F	VF	FI	0	0	0	1.9	0	0	0	0	0	0	0	0	0	0	0	0	0	0	0	0	0	0	0	0	0	0	0	0	0	0	0	0	0	0	0	1
601	2MZ1	P07910	3183	HNRNPC	A.GLY21	1	0	0.163	G	IG	GN	0	0	0	1	0	0	0	0	0	0	0	0	0	0	0	0	0	0	0	0	0	0	0	0	0	0	0	0	0	0	0	0	0	0	0	0
602	2MZ1	P07910	3183	HNRNPC	A.ASN22	0	0	0.203	N	GN	NL	0	0	0	1	0	0	0	0	0	0	0	0.1	0	0	0	0	0	0	0	0.9	0	0	0	0	0	0	0	0	0	0	0	0	0	0	0	0.3
603	2MZ1	P07910	3183	HNRNPC	A.LEU23	0	0	0.041	L	NL	LN	0	0	0	0.1	0	0	0	0	0	0	0	0	0	0	0	0	0	0	0	0	0	0	0	0	0	0	0	0	0	0	0	0	0	0	0	0
604	2MZ1	P07910	3183	HNRNPC	A.THR25	0	0	0.013	T	NT	TL	0	0.05	0	0	0	0	0	0	0	0	0	0	0	0	0	0	0	0	0	0	0	0	0	0	0	0.05	0	0	0	0	0	0	0	0	0	0
605	2MZ1	P07910	3183	HNRNPC	A.LYS30	0	0	0.131	K	KK	KS	0	0.1	0	0	0	0.05	0	0	0	0	0	0	0	0.1	0	0	0	0	0	0	0	0.05	0	0	0	0	0	0	0	0	0	0	0	0	0	0
606	2MZ1	P07910	3183	HNRNPC	A.SER47	0	0	0.089	S	CS	SV	0	0	0	0.75	0	0	0	0	0	0	0	0	0	0	0	0.6	0	0	0	0	0	0	0	0	0	0	0	0	0	0	0	0	0	0	0	0
607	2MZ1	P07910	3183	HNRNPC	A.VAL48	1	0	0.039	V	SV	VH	0	0.15	0	0	0	0	0	0	0	0	0	0	0	0	0	0	0	0	0	0	0	0	0	0	0	0	0	0	0	0	0	0	0	0	0	0
608	2MZ1	P07910	3183	HNRNPC	A.HIS49	0	0	0.185	H	VH	HK	0	0.1	0	1	0	0	0	0	0	0	0	0	0	0	0	0	0	0	0	0	0	0	0	0	0	0.05	0	0	0	0	0	0	0	0	0	0
609	2MZ1	P07910	3183	HNRNPC	A.LYS50	0	0	0.021	K	HK	KG	0	0.05	0	0	0	0	0	0	0	0	0	0	0	0	0	0	0	0	0	0	0	0	0	0	0	0	0	0	0	0	0	0	0	0	0	0
610	2MZ1	P07910	3183	HNRNPC	A.GLY51	0	0	0.213	G	KG	GF	0	0	0	0.1	0	0	0	0	0	0	0	0.4	0	0	0	0	0	0	0	0	0	0	0	0	0	0	0	0.1	0	0	0	0	0	0	0	0
611	2MZ1	P07910	3183	HNRNPC	A.PHE54	1	1	0.586	F	AF	FV	0	0	0	2	0	0	0	0	0	0	0	0	0	0	0	0	0	0	0	0	0	0	0	0	0	0	0	0	0	0	0	0	0	0	0	1
612	2MZ1	P07910	3183	HNRNPC	A.ASP81	0	0	0.195	D	LD	DI	0	0	0	0.9	0	0	0	0	0	0	0	0	0	0	0	0	0	0	0	0	0	0	0	0.55	0	0	0	0	0	0	0	0.1	0	0	0	0.25
613	2MZ1	P07910	3183	HNRNPC	A.ASN83	0	0	0.051	N	IN	NL	0	0	0	1	0	0	0	0	0	0	0	0	0	0	0	0	0	0	0	0	0	0	0	0.75	0	0	0	0	0	0	0	0.6	0	0	0	0
614	2MZ1	P07910	3183	HNRNPC	A.LEU84	0	0	0.109	L	NL	LA	0	0	0	1	0	0	0	0	0	0	0	0	0	0	0	0	0	0	0	0	0	0	0	0	0	0	0	1	0	0	0	0	0	0	0	0
615	2MZ1	P07910	3183	HNRNPC	A.ALA85	0	0	0.078	A	LA	AA	0	0	0	2	0	0	0	0	0	0	0	0	0	0	0	0	0	0	0	0	0	0	0	0	0	0	0	1	0	0	0	0	0	0	0	0
616	2MZ1	P07910	3183	HNRNPC	A.ALA86	0	0	0.048	A	AA	AE	0	0	0	1	0	0	0	0	0	0	0	0	0	0	0	0	0	0	0	0	0	0	0	0	0	0	0	0	0	0	0	0	0	0	0	0
617	2MZ1	P07910	3183	HNRNPC	A.GLU87	0	0	0.07	E	AE	EP	0	0	0	0.9	0	0	0	0	0	0	0	0	0	0	0	0	0	0	0	0	0	0	0	0	0	0	0	0.05	0	0	0	0	0	0	0	0
618	2MZ1	P07910	3183	HNRNPC	A.PRO88	0	0	0.07	P	EP	PK	0	0	0	1	0	0	0	0	0	0	0	0	0	0	0	0	0	0	0	0	0	0	0	0	0	0	0	0	0	0	0	0	0	0	0	0
619	2MZ1	P07910	3183	HNRNPC	A.ASN91	0	0	0.081	N	VN	NR	0	0	0	0.6	0	0	0	0	0	0	0	0	0	0	0	0	0	0	0	0	0	0	0	0	0	0	0	0.4	0	0	0	0	0	0	0	0
620	2MZ1	P07910	3183	HNRNPC	A.ARG92	0	0	0.27	R	NR	RG	0	0	0	1.9	0	0	0	0.9	0	0	0	0	0	0	0	0.4	0	0	0	0.05	0	0	0	0	0	0	0	0.2	0	0	0	0	0	0	0	0.1
621	2MZ1	P07910	3183	HNRNPC	A.GLY93	0	0	0.226	G	RG	GK	0	0	0	1	0	0	0	0	0	0	0	0	0	0	0	0	0	0	0	0.5	0	0	0	0	0	0	0	0	0	0	0	0	0	0	0	0
622	2MZ1	P07910	3183	HNRNPC	A.LYS94	1	0	0.166	K	GK	KA	0	0	0	1	0	0	0	0.15	0	0	0	0.05	0	0	0	0.05	0	0	0	0	0	0	0	0	0	0	0	0	0	0	0	0	0	0	0	0
623	2MZ1	P07910	3183	HNRNPC	A.ALA95	0	0	0.054	A	KA	AG	0	0	0	1	0	0	0	0	0	0	0	0	0	0	0	0	0	0	0	0	0	0	0	0	0	0	0	0	0	0	0	0	0	0	0	0
624	2MZ1	P07910	3183	HNRNPC	A.GLY96	0	0	0.147	G	AG	GV	0	0	0	0.4	0	0	0	0	0	0	0	0	0	0	0	0	0	0	0	0	0	0	0	0	0	0	0	0.05	0	0	0	0	0	0	0	0
625	2MZ1	P07910	3183	HNRNPC	A.LYS98	0	0	0.054	K	VK	KR	0	0	0	0.3	0	0	0	0	0	0	0	0	0	0	0	0	0	0	0	0	0	0	0	0.25	0	0	0	0	0	0	0	0	0	0	0	0
626	2PY9	Q15366	5094	PCBP2	B.GLY22	0	0	0.134	G	HG	GK	0	1	0	0	0	0	0	0	0	0	0	0	0	0	0	0	0	0	0	0	0	0	0	0	0	1	0	0	0	0	0	0	0	0	0	0
627	2PY9	Q15366	5094	PCBP2	B.LYS23	0	0	0.134	K	GK	KE	0	1	0	0	0	0	0	0	0	0	0	0	0	0	0	0	0	0	0	0	0	0	0	0	0	0	0	0	0	0	0	0	0	0	0	0
628	2PY9	Q15366	5094	PCBP2	B.VAL25	0	0	0.018	V	EV	VG	0	1	0	0	0	0	0	0	0	0	0	0	0	0	0	0	0	0	0	0	0	0	0	0	0	0	0	0	0	0	0	0	0	0	0	0
629	2PY9	Q15366	5094	PCBP2	B.GLY26	1	0	0.255	G	VG	GS	0	2	0	0	0	0	0	0	0	0	0	0	0	0	0	0	0	1	0	0	0	0	0	0	0	0	0	0	0	0	0	0	0	0	0	0
630	2PY9	Q15366	5094	PCBP2	B.SER27	0	0	0.018	S	GS	SI	0	1	0	0	0	0	0	0	0	0	0	0	0	0	0	0	0	0	0	0	0	0	0	0	0	0	0	0	0	0	0	0	0	0	0	0
631	2PY9	Q15366	5094	PCBP2	B.ILE29	0	0	0.082	I	II	IG	0	2	0	0	0	0	0	0	0	0	0	0	0	0	0	0	0	0	0	0	0	0	0	0	0	0	0	0	0	0	0	0	0	0	0	0
632	2PY9	Q15366	5094	PCBP2	B.GLY30	0	0	0.16	G	IG	GK	0	1	0	0	0	0	0	0	0	0	0	0	0	0	0	0	0	0	0	0	0	0	0	0	0	0	0	0	0	0	0	0	0	0	0	0
633	2PY9	Q15366	5094	PCBP2	B.LYS31	0	0	0.129	K	GK	KK	2	1	0	1	0	0	0	0	0	0	0	0	0	0	0	0	0	0	0	0	1	0	0	0	0	0	0	0	0	0	0	0	0	0	0	0
634	2PY9	Q15366	5094	PCBP2	B.LYS32	0	0	0	K	KK	KG	0	0	0	0	0	0	0	0	0	2	0	0	0	0	0	0	0	0	0	0	0	0	0	0	0	0	0	0	0	0	0	0	0	0	0	0
635	2PY9	Q15366	5094	PCBP2	B.GLY33	0	0	0.086	G	KG	GE	0	0	0	0	0	0	0	0	0	0	0	0	0	0	0	0	0	1	0	0	0	0	0	0	0	0	0	0	0	0	0	0	0	0	0	0
636	2PY9	Q15366	5094	PCBP2	B.VAL36	0	0	0.134	V	SV	VK	0	1	0	0	0	0	0	0	0	0	0	0	0	0	0	0	0	0	0	0	0	0	0	0	0	0	0	0	0	0	0	0	0	0	0	0
637	2PY9	Q15366	5094	PCBP2	B.ARG40	0	0	0.152	R	KR	RE	0	1	0	0	0	0	0	0	0	0	0	0	0	1	0	0	0	0	0	0	0	2	0	0	0	0	0	0	0	1	0	0	0	0	0	0
638	2PY9	Q15366	5094	PCBP2	B.ASN48	0	0	0.067	N	IN	NI	0	0	0	1	0	0	0	0	0	0	0	0	0	0	0	0	0	0	0	0	0	0	0	1	0	0	0	0	0	0	0	1	0	0	0	0
639	2PY9	Q15366	5094	PCBP2	B.ILE49	0	0	0.174	I	NI	IS	0	1	0	1	0	0	0	0	0	0	0	0	0	0	0	0	0	0	0	0	0	0	0	0	0	1	0	0	0	0	0	0	0	0	0	0
640	2PY9	Q15366	5094	PCBP2	B.SER50	0	0	0.018	S	IS	SE	0	1	0	0	0	0	0	0	0	0	0	0	0	0	0	0	0	0	0	0	0	0	0	0	0	0	0	0	0	0	0	0	0	0	0	0
641	2PY9	Q15366	5094	PCBP2	B.GLU51	0	0	0.086	E	SE	EG	0	1	0	1	0	0	0	0	0	0	0	0	0	0	0	0	0	0	0	0	0	1	0	1	0	0	0	0	0	1	0	1	0	0	0	0
642	2PY9	Q15366	5094	PCBP2	B.GLY52	0	0	0.09	G	EG	GN	0	1	0	0	0	0	0	0	0	0	0	0	0	0	0	0	0	0	0	0	0	0	0	0	0	0	0	0	0	0	0	0	0	0	0	0
643	2PY9	Q15366	5094	PCBP2	B.ARG57	0	0	0.192	R	ER	RI	0	2	0	0	0	0	0	0	0	0	0	0	0	0	0	0	0	0	0	0	0	3	0	0	0	0	0	0	0	1	0	0	0	0	0	0
644	2RQC	Q92879	10658	CELF1	A.GLY392	0	0	0.175	G	AG	GS	0	0	0.1	0	0	0	0	0	0	0	0	0	0	0	0	0	0	0	0	0	0	0	0	0	0	0	0	0	0	0	0	0	0	0	0	0
645	2RQC	Q92879	10658	CELF1	A.SER393	0	0	0.102	S	GS	SQ	0	0	0.95	0	0	0	0	0	0	0	0	0	0	0	0	0	0	0	0	0	0	0	0	0	0	0	0.85	0	0	0	0	0	0	0	0	0
646	2RQC	Q92879	10658	CELF1	A.GLN394	0	0	0.188	Q	SQ	QK	0	0	1.05	0	0	0	0.05	0.8	0	0	0	0	0	0	0.05	0	0	0	0	0	0	0	0	0	0	0	0	0	0	0	0	0	0	0	0	0
647	2RQC	Q92879	10658	CELF1	A.LYS395	0	0	0.115	K	QK	KE	0	0	0.65	0	0	0	0	0	0	0	0	0	0	0	0	0	0	0	0	0	0	0	0	0	0	0	0	0	0	0	0	0	0	0	0	0
648	2RQC	Q92879	10658	CELF1	A.GLU396	0	0	0.193	E	KE	EG	0	0	1	0	0	0	0	0	0	0	0	0	0	0	0	0	0	0	0	0	0	0	0	0	0	0	0	0	0	0	0	0	0	0	0.7	0
649	2RQC	Q92879	10658	CELF1	A.GLY397	0	0	0.092	G	EG	GP	0	0	0.3	0	0	0	0	0	0	0	0	0	0	0	0	0	0	0	0	0	0	0	0	0	0	0	0.05	0	0	0	0	0	0	0	0	0
650	2RQC	Q92879	10658	CELF1	A.ASN402	0	0	0.108	N	AN	NL	0	0	0.95	0	0	0	0	0	0	0	0	0	0	0	0	0	0	0	0	0	0	0	0.2	0	0	0	0	0	0	0	0	0	0	0	0	0
651	2RQC	Q92879	10658	CELF1	A.LEU403	0	0	0.064	L	NL	LF	0	0	0.15	0	0	0	0	0	0	0	0	0	0	0	0	0	0	0	0	0	0	0	0	0	0	0	0	0	0	0	0	0	0	0	0	0
652	2RQC	Q92879	10658	CELF1	A.PHE404	0	1	0.612	F	LF	FI	0	0	0.85	1	0	0	0	0	0	0	0	0	0	0	0	0	0	0	0	0	0	0	0	0	0	0	0	0	0	0	0	0	0	0	0	1
653	2RQC	Q92879	10658	CELF1	A.TYR406	0	1	0.556	Y	IY	YH	0	0	1	0.05	0	0	0.05	0.15	0	0	0	0	0	0	0	0.15	0	0	0	0	0	0	0	0	0	0	0	0	0	0	0	0	0	0	1	0
654	2RQC	Q92879	10658	CELF1	A.HIS407	0	0	0.109	H	YH	HL	0	0	0.6	0	0	0	0	0	0	0	0	0	0	0	0	0	0	0	0	0	0	0	0.15	0	0	0	0	0	0	0	0	0	0	0	0	0
655	2RQC	Q92879	10658	CELF1	A.GLN410	0	0	0.108	Q	PQ	QE	0	0	0	0.6	0	0	0	0	0	0	0	0	0	0	0	0	0	0	0	0	0	0	0	0.4	0	0	0	0	0	0	0	0.3	0	0	0	0
656	2RQC	Q92879	10658	CELF1	A.ASP414	0	0	0.045	D	GD	DQ	0	0	0.05	0	0	0	0	0	0	0	0	0	0	0	0	0	0	0	0	0	0	0	0	0	0	0	0	0	0	0	0	0	0	0	0	0
657	2RQC	Q92879	10658	CELF1	A.SER429	0	0	0.136	S	VS	SA	0	0	1	0	0	0	0	0	0	0	0	0	0	0	0	0	0	0	0	0	0	0	0.9	0	0	0	0.25	0	0	0	0	0	0	0	0	0
658	2RQC	Q92879	10658	CELF1	A.ALA430	0	0	0.067	A	SA	AK	0	0	1	0	0	0	0	0	0	0	0	0	0	0	0	0	0	0	0	0	0	0	0	0	0	0	0	0	0	0	0	0	0	0	0	0
659	2RQC	Q92879	10658	CELF1	A.LYS431	0	0	0.187	K	AK	KV	0	0	1.95	1	0	0	0	0	0	0	0	0	0	0	0.1	0	0	0	0	0	0	0	1.15	0.3	0	0	0	0	0	0	0	0	0	0	0	0
660	2RQC	Q92879	10658	CELF1	A.VAL432	1	0	0.079	V	KV	VF	0	0	0.15	1	0	0	0	0	0	0	0	0	0	0	0	0	0	0	0	0	0	0	0	0	0	0	0	0.05	0	0	0	0	0	0	0	0
661	2RQC	Q92879	10658	CELF1	A.PHE433	1	0	0.486	F	VF	FI	0	0	0	1	0	0	0	0	0	0	0	0	0	0	0	0	0	0	0	0	0	0	0	0	0	0	0	0	0	0	0	0	0	0	0	1
662	2RQC	Q92879	10658	CELF1	A.ILE434	0	0	0.125	I	FI	ID	0	0	0.85	1	0	0	0	0	0	0	0	0	0	0	0	0	0	0	0	0	0	0	0	0	0	0	0	2	0	0	0	0	0	0	0	0
663	2RQC	Q92879	10658	CELF1	A.ASP435	0	0	0.165	D	ID	DK	0	0	0.3	0.2	0	0	0	0	0	0	0	0	0	0	0	0	0	0	0	0	0	0	0	0	0	0	0	0	0	0	0	0	0	0	0	0
664	2RQC	Q92879	10658	CELF1	A.LYS436	0	0	0.187	K	DK	KQ	0	0	0.85	1	0	0	0.9	0.5	0	0	0	0	0	0	0	0.5	0	0	0	0	0	0	0	0.25	0	0	0	0.1	0	0	0	0	0	0	0	0
665	2RQC	Q92879	10658	CELF1	A.THR438	0	0	0.064	T	QT	TN	0	0	0	0.15	0	0	0	0	0	0	0	0	0	0	0	0	0	0	0	0	0	0	0	0	0	0	0	0	0	0	0	0	0	0	0	0
666	2RQC	Q92879	10658	CELF1	A.ASN439	0	0	0.049	N	TN	NL	0	0	0.4	0	0	0	0	0	0	0	0	0	0	0	0	0	0	0	0	0	0	0	0.4	0	0	0	0	0	0	0	0.4	0	0	0	0	0
667	2RQC	Q92879	10658	CELF1	A.LEU440	0	0	0.098	L	NL	LS	0	0	0	0.25	0	0	0	0	0	0	0	0	0	0	0	0	0	0	0	0	0	0	0	0	0	0	0	0	0	0	0	0	0	0	0	0
668	2RQC	Q92879	10658	CELF1	A.SER441	0	0	0.049	S	LS	SK	0	0	0	0.6	0	0	0	0	0	0	0	0	0	0	0	0	0	0	0	0	0	0	0	0	0	0	0	0.4	0	0	0	0	0	0	0	0
669	2RQC	Q92879	10658	CELF1	A.LYS442	0	0	0.118	K	SK	KC	0	0	0	1	0	0	0.05	0	0	0	0	0	0	0	0	0	0	0	0	0	0	0	0	0	0	0	0	0.25	0	0	0	0	0	0	0	0
670	2RQC	Q92879	10658	CELF1	A.CYS443	1	0	0.233	C	KC	CF	0	0	0	0.6	0	0	0	0	0	0	0	0	0	0	0	0	0	0	0	0	0	0	0	0	0	0	0	0	0	0	0	0	0	0	0	0
671	2RQC	Q92879	10658	CELF1	A.PHE444	0	0	0.181	F	CF	FG	0	0	0	0.05	0	0	0	0	0	0	0	0	0	0	0	0	0	0	0	0	0	0	0	0	0	0	0	0	0	0	0	0	0	0	0	0
672	2RQC	Q92879	10658	CELF1	A.PHE446	0	1	0.608	F	GF	FV	0	0	1	0.8	0	0	0	0	0	0	0	0	0	0	0	0	0	0	0	0	0	0	0	0	0	0	0	0	0	0	0	0	0	0	1	0
673	2RQC	Q92879	10658	CELF1	A.VAL447	0	0	0.075	V	FV	VS	0	0	0.45	0	0	0	0	0	0	0	0	0	0	0	0	0	0	0	0	0	0	0	0	0	0	0	0	0	0	0	0	0	0	0	0	0
674	2RQC	Q92879	10658	CELF1	A.SER448	0	0	0.153	S	VS	SY	0	0	1	0	0	0	0	0	0	0	0	0	0	0	0	0	0	0	0	0	0	0	1.4	0	0	0	0	0	0	0	0	0	0	0	0	0
675	2RQC	Q92879	10658	CELF1	A.LYS473	0	0	0.127	K	LK	KV	0	0	0.95	0.15	0	0	0	0	0	0	0	0	0	0	0	0	0	0	0	0	0	0	1.1	0	0	0	0	0	0	0	0	0	0	0	0	0
676	2RQC	Q92879	10658	CELF1	A.GLN475	0	0	0.044	Q	VQ	QL	0	0	0	0.9	0	0	0	0	0	0	0	0	0	0	0	0	0	0	0	0	0	0	0	0.45	0	0	0	0	0	0	0	0.1	0	0	0	0
677	2RQC	Q92879	10658	CELF1	A.LEU476	0	0	0.073	L	QL	LK	0	0	0	0.45	0	0	0	0	0	0	0	0	0	0	0	0	0	0	0	0	0	0	0	0	0	0	0	0	0	0	0	0	0	0	0	0
678	2RQC	Q92879	10658	CELF1	A.LYS477	0	0	0.257	K	LK	KR	0	0	1	1	0	0	0.6	0.05	0	0	0	0	0	0	0	0.2	0	0	0	0	0	0	0.55	0	0	0	0	0	0	0	0	0	0	0	0	0
679	2RQC	Q92879	10658	CELF1	A.ARG478	0	0	0.366	R	KR	RS	0	0	0	1	0	0	0.3	1.05	0	0	0	0	0	0	0.1	0.1	0	0	0	0.05	0	0	0	0.15	0	0	0	0.95	0	0	0	0	0	0	0	0.5
680	2RQC	Q92879	10658	CELF1	A.LYS480	0	0	0.151	K	SK	KN	0	0	0	0.05	0	0	0.05	0.25	0	0	0	0	0	0	0.05	0	0	0	0	0	0	0	0	0	0	0	0	0	0	0	0	0	0	0	0	0
681	2RQC	Q92879	10658	CELF1	A.ASN481	0	0	0.007	N	KN	ND	0	0	0	0	0	0	0	0	0	0	0	0.05	0	0	0	0	0	0	0	0	0	0	0	0	0	0	0	0	0	0	0	0	0	0	0	0
682	2XZO	Q92900	5976	UPF1	A.TYR316	0	0	0.31	Y	DY	YD	0	0	0	1	0	0	0	0	0	0	0	0	0	0	0	0	0	0	0	0	0	0	0	1	0	0	0	0	0	0	0	0	0	0	0	0
683	2XZO	Q92900	5976	UPF1	A.LEU320	0	0	0.158	L	KL	LK	0	0	0	2	0	0	0	0	0	0	0	0	0	0	0	0	0	0	0	0	0	0	0	0	0	0	0	0	0	0	0	0	0	0	0	0
684	2XZO	Q92900	5976	UPF1	A.LYS321	0	0	0.047	K	LK	KE	0	0	0	2	0	0	0	0	0	0	0	0	0	0	0	0	0	0	0	0	0	0	0	2	0	0	0	0	0	0	0	0	0	0	0	0
685	2XZO	Q92900	5976	UPF1	A.LYS416	0	0	0.072	K	WK	KS	0	0	0	1	0	0	0	0	0	0	0	0	0	0	0	0	0	0	0	0	0	0	0	0	0	0	0	0	0	0	0	0	0	0	0	0
686	2XZO	Q92900	5976	UPF1	A.THR418	0	0	0.044	T	ST	TS	0	0	0	1	0	0	0	0	0	0	0	0	0	0	0	1	0	0	0	0	0	0	0	0	0	0	0	0	0	0	0	0	0	0	0	0
687	2XZO	Q92900	5976	UPF1	A.SER419	0	0	0.074	S	TS	SF	0	0	0	2	0	0	0	0	0	0	0	0	0	0	0	0	0	0	0	0	0	0	0	1	0	0	0	1	0	0	0	0	0	0	0	0
688	2XZO	Q92900	5976	UPF1	A.PRO469	0	0	0.115	P	LP	PD	1	0	0	0	0	0	0	0	0	0	0	0	0	0	0	0	0	0	0	0	0	0	0	0	0	0	0	0	0	0	0	0	0	0	0	0
689	2XZO	Q92900	5976	UPF1	A.ASP470	0	0	0.083	D	PD	DL	1	0	0	0	0	0	0	0	0	0	0	0	0	0	0	0	0	0	0	0	0	0	0	0	1	0	0	0	0	0	0	0	0	0	0	0
690	2XZO	Q92900	5976	UPF1	A.LEU471	0	0	0.059	L	DL	LN	1	0	0	0	0	0	0	0	0	0	0	0	0	0	0	0	0	0	0	0	0	0	0	0	0	0	0	0	0	0	0	0	0	0	0	0
691	2XZO	Q92900	5976	UPF1	A.ASN472	0	0	0.051	N	LN	NH	1	0	0	0	0	0	0	0	0	0	0	0	0	0	0	0	0	0	0	0	0	0	0	0	0	0	0	0	0	0	0	0	0	0	0	0
692	2XZO	Q92900	5976	UPF1	A.GLN475	0	0	0.033	Q	SQ	QV	1	0	0	0	0	0	0	0	0	0	0	0	0	0	0	0	0	0	0	0	2	0	0	0	0	0	0	0	1	0	0	0	0	0	0	0
693	2XZO	Q92900	5976	UPF1	A.GLY495	0	0	0.133	G	PG	GT	1	0	0	0	0	0	0	0	0	0	0	0	0	0	0	0	0	0	0	0	0	0	0	0	0	0	0	0	0	0	0	0	0	0	0	0
694	2XZO	Q92900	5976	UPF1	A.THR496	0	0	0.047	T	GT	TG	1	0	0	0	0	0	0	0	0	0	0	0	0	0	0	0	0	0	0	0	0	0	0	0	0	0	0	0	0	0	0	0	0	0	0	0
695	2XZO	Q92900	5976	UPF1	A.GLY497	0	0	0.121	G	TG	GK	1	0	0	0	0	0	0	0	0	0	0	0	0	0	0	0	0	0	0	0	0	0	0	0	0	0	0	0	0	0	0	0	0	0	0	0
696	2XZO	Q92900	5976	UPF1	A.LYS498	0	0	0.062	K	GK	KT	1	0	0	0	0	0	0	0	0	0	0	0	0	0	0	0	0	0	0	0	0	0	0	0	0	0	0	0	0	0	0	0	0	0	0	0
697	2XZO	Q92900	5976	UPF1	A.THR499	0	0	0.009	T	KT	TV	1	0	0	0	0	0	0	0	0	0	0	0	0	0	0	0	0	0	0	0	0	0	0	0	0	0	0	0	0	0	0	0	0	0	0	0
698	2XZO	Q92900	5976	UPF1	A.VAL500	0	0	0.026	V	TV	VT	1	0	0	0	0	0	0	0	0	0	0	0	0	0	0	0	0	0	0	0	0	0	0	0	0	0	0	0	0	0	0	0	0	0	0	0
699	2XZO	Q92900	5976	UPF1	A.ASN524	0	0	0.01	N	SN	NI	0	0	0	0	0	0	0	2	0	0	0	1	0	0	0	0	0	0	0	0	0	0	0	0	0	0	0	0	0	0	0	0	0	0	0	0
700	2XZO	Q92900	5976	UPF1	A.THR616	0	0	0.034	T	CT	TC	0	0	0	0	0	0	0	2	0	0	0	0	0	0	0	0	0	0	0	0	0	0	0	0	0	0	0	0	0	0	0	0	0	0	0	0
701	2XZO	Q92900	5976	UPF1	A.VAL669	0	0	0.065	V	PV	VV	0	0	0	2	0	0	0	0	0	0	0	0	0	0	0	0	0	0	0	0	0	0	0	0	0	0	0	0	0	0	0	0	0	0	0	0
702	2XZO	Q92900	5976	UPF1	A.MET671	0	0	0.189	M	VM	MC	0	0	0	3	0	0	0	0	0	0	0	0	0	0	0	0	0	0	0	0	0	0	0	0	0	0	0	1	0	0	0	0	0	0	0	0
703	2XZO	Q92900	5976	UPF1	A.TYR702	0	0	0.451	Y	QY	YR	1	0	0	0	0	0	0	0	0	0	0	0	0	0	0	0	0	0	0	0	0	0	0	0	0	0	0	0	0	0	0	0	1	0	0	0
704	2XZO	Q92900	5976	UPF1	A.ARG703	0	0	0.053	R	YR	RM	1	0	0	0	0	0	0	0	0	0	0	0	0	0	0	0	0	0	0	0	0	0	0	0	0	0	0	0	0	0	0	0	0	0	0	0
705	2XZO	Q92900	5976	UPF1	A.THR762	0	0	0.081	T	GT	TS	0	0	0	1	0	0	0	0	0	0	0	0	0	0	0	1	0	0	0	0	0	0	0	0	0	0	0	0	0	0	0	0	0	0	0	0
706	2XZO	Q92900	5976	UPF1	A.SER763	0	0	0.071	S	TS	SY	0	0	0	0	0	0	0	1	0	0	0	0	0	0	0	0	0	0	0	0	0	0	0	0	0	0	0	0	0	0	0	0	0	0	0	0
707	2XZO	Q92900	5976	UPF1	A.TYR796	0	0	0.346	Y	PY	YE	0	0	0	0	0	0	0	1	0	0	0	0	0	0	0	0	0	0	0	0	0	0	0	0	0	0	0	0	0	0	0	0	0	0	0	0
708	2XZO	Q92900	5976	UPF1	A.GLU797	0	0	0.003	E	YE	EG	0	0	0	0	0	0	0	0	0	0	0	1	0	0	0	0	0	0	0	0	0	0	0	0	0	0	0	0	0	0	0	0	0	0	0	0
709	2XZO	Q92900	5976	UPF1	A.SER825	0	0	0.008	S	AS	SV	0	0	0	0	0	0	0	2	0	0	0	0	0	0	0	0	0	0	0	0	0	0	0	0	0	0	0	0	0	0	0	0	0	0	0	0
710	2XZO	Q92900	5976	UPF1	A.ASP827	0	0	0.011	D	VD	DA	0	0	0	0	0	0	0	0	0	0	0	0	0	0	0	1	0	0	0	0	0	0	0	0	0	0	0	0	0	0	0	0	0	0	0	0
711	2XZO	Q92900	5976	UPF1	A.PHE852	0	0	0.279	F	GF	FL	0	0	0	1	0	0	0	0	0	0	0	1	0	0	0	0	0	0	0	0	0	0	0	0	0	0	0	0	0	0	0	0	0	0	0	0
712	3D2S	Q9NR56	4154	MBNL1	B.GLU183	0	0	0.044	E	LE	EV	0	1	0	0	0	0	0	0	0	0	0	0	0	0	0	0	0	0	0	0	0	1	0	0	0	0	0	0	0	1	0	0	0	0	0	0
713	3D2S	Q9NR56	4154	MBNL1	B.VAL184	0	0	0.069	V	EV	VC	0	1	0	0	0	0	0	0	0	0	0	0	0	0	0	0	0	0	0	0	0	0	0	0	0	1	0	0	0	0	0	0	0	0	0	0
714	3D2S	Q9NR56	4154	MBNL1	B.CYS185	0	0	0.183	C	VC	CR	0	1	1	0	0	0	0	0	0	0	0	0	0	0	0	0	0	0	0	0	0	0	0	0	0	0	0	0	0	0	0	0	0	0	0	0
715	3D2S	Q9NR56	4154	MBNL1	B.ARG186	1	0	0.12	R	CR	RE	0	1	0	0	0	0	0	0	0	0	0	0	0	0	0	0	0	0	0	0	0	0	0	0	0	1	0	0	0	0	0	0	0	1	0	0
716	3D2S	Q9NR56	4154	MBNL1	B.GLU187	0	0	0.157	E	RE	EY	0	1	1	0	0	0	0	0	0	0	0	0	0	1	0	0	0	0	0	0	0	0	0	0	0	1	0	0	0	0	0	0	0	0	0	0
717	3D2S	Q9NR56	4154	MBNL1	B.ARG190	0	0	0.05	R	QR	RG	0	0	0	0	0	0	0	0	0	0	0	0	0	1	0	0	0	0	0	0	0	0	0	0	0	0	0	0	0	0	0	0	0	0	0	0
718	3D2S	Q9NR56	4154	MBNL1	B.ARG195	0	0	0.188	R	NR	RG	0	0	1	0	0	0	0	0	0	0	0	0	0	0	0	0	0	0	0	0	0	0	0	0	0	0	0	0	0	0	0	0	0	0	1	0
719	3D2S	Q9NR56	4154	MBNL1	B.ASP199	0	0	0.153	D	ND	DC	0	0	1	0	0	0	0	0	0	0	0	0	0	0	0	0	0	0	0	0	0	0	0	0	0	0	0	0	0	0	0	0	0	0	0	0
720	3D2S	Q9NR56	4154	MBNL1	B.CYS200	0	0	0.139	C	DC	CR	0	0	1	0	0	0	0	0	0	0	0	0	0	0	0	0	0	0	0	0	0	0	0	0	0	0	0	0	0	0	0	0	0	0	0	0
721	3D2S	Q9NR56	4154	MBNL1	B.ARG201	0	0	0.078	R	CR	RF	0	0	1	0	0	0	0	0	0	0	0	0	0	0	0	0	0	0	0	0	0	0	0	0	0	0	1	0	0	0	0	0	0	0	0	0
722	3D2S	Q9NR56	4154	MBNL1	B.PHE202	0	0	0.401	F	RF	FA	0	1	1	0	0	0	0	0	0	0	0	0	0	0	0	0	0	0	0	0	0	0	0	0	0	0	0	0	0	0	0	0	0	1	0	0
723	3G0H	Q9UMR2	11269	DDX19B	A.PHE94	0	0	0.347	F	SF	FE	1	0	0	0	0	0	0	0	0	0	0	0	0	0	0	0	0	0	0	0	0	0	0	0	0	0	0	0	0	0	0	0	0	0	0	0
724	3G0H	Q9UMR2	11269	DDX19B	A.PHE112	0	1	0.517	F	GF	FN	1	0	0	0	0	0	0	0	0	0	0	0	0	0	0	0	0	0	0	0	0	0	0	0	0	0	0	0	0	0	0	0	1	0	0	0
725	3G0H	Q9UMR2	11269	DDX19B	A.ASN113	0	0	0.045	N	FN	NR	1	0	0	0	0	0	0	0	0	0	0	0	0	0	0	0	0	0	0	0	0	0	0	0	0	0	0	0	0	0	0	0	0	0	0	0
726	3G0H	Q9UMR2	11269	DDX19B	A.ARG114	0	0	0.047	R	NR	RP	1	0	0	0	0	0	0	0	0	0	0	0	0	0	0	0	0	0	0	0	0	0	0	0	1	0	0	0	0	0	0	0	0	0	0	0
727	3G0H	Q9UMR2	11269	DDX19B	A.PRO115	0	0	0.087	P	RP	PS	1	0	0	0	0	0	0	0	0	0	0	0	0	0	0	0	0	0	0	0	0	0	0	0	0	0	0	0	0	0	0	0	0	0	0	0
728	3G0H	Q9UMR2	11269	DDX19B	A.SER116	0	0	0.006	S	PS	SK	1	0	0	0	0	0	0	0	0	0	0	0	0	0	0	0	0	0	0	0	0	0	0	0	0	0	0	0	0	0	0	0	0	0	0	0
729	3G0H	Q9UMR2	11269	DDX19B	A.GLN119	0	0	0.087	Q	IQ	QE	1	0	0	0	0	0	0	0	0	0	0	0	0	0	0	0	0	0	0	0	2	0	0	0	0	0	0	0	1	0	0	0	0	0	0	0
730	3G0H	Q9UMR2	11269	DDX19B	A.SER140	0	0	0.026	S	QS	SG	1	0	0	0	0	0	0	0	0	0	0	0	0	0	0	0	0	0	0	0	0	0	0	0	0	0	0	0	0	0	0	0	0	0	0	0
731	3G0H	Q9UMR2	11269	DDX19B	A.GLY141	0	0	0.141	G	SG	GT	1	0	0	0	0	0	0	0	0	0	0	0	0	0	0	0	0	0	0	0	0	0	0	0	0	0	0	0	0	0	0	0	0	0	0	0
732	3G0H	Q9UMR2	11269	DDX19B	A.THR142	0	0	0.048	T	GT	TG	1	0	0	0	0	0	0	0	0	0	0	0	0	0	0	0	0	0	0	0	0	0	0	0	0	0	0	0	0	0	0	0	0	0	0	0
733	3G0H	Q9UMR2	11269	DDX19B	A.GLY143	0	0	0.006	G	TG	GK	1	0	0	0	0	0	0	0	0	0	0	0	0	0	0	0	0	0	0	0	0	0	0	0	0	0	0	0	0	0	0	0	0	0	0	0
734	3G0H	Q9UMR2	11269	DDX19B	A.LYS144	0	0	0.061	K	GK	KT	1	0	0	0	0	0	0	0	0	0	0	0	0	0	0	0	0	0	0	0	0	0	0	0	0	0	0	0	0	0	0	0	0	0	0	0
735	3G0H	Q9UMR2	11269	DDX19B	A.THR145	0	0	0.03	T	KT	TA	1	0	0	0	0	0	0	0	0	0	0	0	0	0	0	0	0	0	0	0	0	0	0	0	0	0	0	0	0	0	0	0	0	0	0	0
736	3G0H	Q9UMR2	11269	DDX19B	A.PRO170	0	0	0.022	P	SP	PT	0	0	0	0	0	0	0	0	0	0	0	0	0	0	0	0	0	0	0	1	0	0	0	0	0	0	0	0	0	0	0	0	0	0	0	0
737	3G0H	Q9UMR2	11269	DDX19B	A.TYR172	0	0	0.184	Y	TY	YE	0	0	0	0	0	0	0	0	0	0	0	1	0	0	0	0	0	0	0	0	0	0	0	0	0	0	0	0	0	0	0	0	0	0	0	0
738	3G0H	Q9UMR2	11269	DDX19B	A.ASN201	0	0	0.053	N	GN	NK	0	0	0	1	0	0	0	0	0	0	0	0	0	0	0	0	0	0	0	0	0	0	0	0	0	0	0	0	0	0	0	0	0	0	0	0
739	3G0H	Q9UMR2	11269	DDX19B	A.LYS202	0	0	0.089	K	NK	KL	0	0	0	1	0	0	0	0	0	0	0	0	0	0	0	1	0	0	0	0	0	0	0	0	0	0	0	0	0	0	0	0	0	0	0	0
740	3G0H	Q9UMR2	11269	DDX19B	A.LEU203	0	0	0.107	L	KL	LE	0	0	0	1	0	0	0	0	0	0	0	0	0	0	0	0	0	0	0	0	0	0	0	0	0	0	0	0	0	0	0	0	0	0	0	0
741	3G0H	Q9UMR2	11269	DDX19B	A.THR217	0	0	0.058	T	GT	TP	0	0	0	0	0	0	0	1	0	0	0	0	0	0	0	0	0	0	0	0	0	0	0	0	0	0	0	0	0	0	0	0	0	0	0	0
742	3G0H	Q9UMR2	11269	DDX19B	A.GLY219	0	0	0.168	G	PG	GT	0	0	0	1	0	0	0	0	0	0	0	0	0	0	0	0	0	0	0	1	0	0	0	0	0	0	0	0	0	0	0	0	0	0	0	0
743	3G0H	Q9UMR2	11269	DDX19B	A.THR220	0	0	0.092	T	GT	TV	0	0	0	0	0	0	0	1	0	0	0	1	0	0	0	0	0	0	0	0	0	0	0	0	0	0	0	0	0	0	0	0	0	0	0	0
744	3G0H	Q9UMR2	11269	DDX19B	A.LEU222	0	0	0.073	L	VL	LD	0	0	0	1	0	0	0	0	0	0	0	0	0	0	0	0	0	0	0	0	0	0	0	0	0	0	0	0	0	0	0	0	0	0	0	0
745	3G0H	Q9UMR2	11269	DDX19B	A.ASP223	0	0	0.052	D	LD	DW	0	0	0	1	0	0	0	0	0	0	0	0	0	0	0	1	0	0	0	0	0	0	0	0	0	0	0	0	0	0	0	0	0	0	0	0
746	3G0H	Q9UMR2	11269	DDX19B	A.LYS227	0	0	0.024	K	SK	KL	0	0	0	0	0	0	0	0	0	0	0	0	0	0	0	1	0	0	0	0	0	0	0	0	0	0	0	0	0	0	0	0	0	0	0	0
747	3G0H	Q9UMR2	11269	DDX19B	A.LEU228	0	0	0.074	L	KL	LK	0	0	0	1	0	0	0	0	0	0	0	0	0	0	0	0	0	0	0	0	0	0	0	0	0	0	0	0	0	0	0	0	0	0	0	0
748	3G0H	Q9UMR2	11269	DDX19B	A.PHE230	0	0	0.327	F	KF	FI	0	0	0	1	0	0	0	0	0	0	0	0	0	0	0	0	0	0	0	0	0	0	0	0	0	0	0	0	0	0	0	0	0	0	0	0
749	3G0H	Q9UMR2	11269	DDX19B	A.GLU243	0	0	0.047	E	DE	EA	1	0	0	0	0	0	0	0	0	0	0	0	0	0	0	0	0	0	0	0	0	0	0	0	0	0	0	0	0	0	0	0	0	0	0	0
750	3G0H	Q9UMR2	11269	DDX19B	A.HIS253	0	0	0.177	H	GH	HQ	0	0	0	1	0	0	0	0	0	0	0	0	0	0	0	1	0	0	0	0	0	0	0	1	0	0	0	0	0	0	0	0	0	0	0	0
751	3G0H	Q9UMR2	11269	DDX19B	A.GLN256	0	0	0.069	Q	DQ	QS	0	0	0	2	0	0	0	0	0	0	0	0	0	0	0	1	0	0	0	0	0	0	0	0	0	0	0	0	0	0	0	0	0	0	0	0
752	3G0H	Q9UMR2	11269	DDX19B	A.HIS341	0	0	0.062	H	CH	HT	0	0	0	0	0	0	0	0	0	0	0	0	0	0	0	0	0	0	0	1	0	0	0	0	0	0	0	0	0	0	0	0	0	0	0	0
753	3G0H	Q9UMR2	11269	DDX19B	A.ARG343	0	0	0.062	R	TR	RK	0	0	0	0	0	0	0	2	0	0	0	1	0	0	0	0	0	0	0	0	0	0	0	0	0	0	0	0	0	0	0	0	0	0	0	0
754	3G0H	Q9UMR2	11269	DDX19B	A.GLY365	0	0	0.015	G	SG	GE	0	0	0	0	0	0	0	0	0	0	0	1	0	0	0	0	0	0	0	0	0	0	0	0	0	0	0	0	0	0	0	0	0	0	0	0
755	3G0H	Q9UMR2	11269	DDX19B	A.ARG372	0	0	0.044	R	QR	RA	0	0	0	0	0	0	0	2	0	0	0	0	0	0	0	0	0	0	0	0	0	0	0	0	0	0	0	0	0	0	0	0	0	0	0	0
756	3G0H	Q9UMR2	11269	DDX19B	A.THR390	0	0	0.065	T	TT	TN	0	0	0	0	0	0	0	1	0	0	0	0	0	0	0	0	0	0	0	0	0	0	0	0	0	0	0	0	0	0	0	0	0	0	0	0
757	3G0H	Q9UMR2	11269	DDX19B	A.GLY396	0	0	0.043	G	RG	GI	1	0	0	0	0	0	0	0	0	0	0	0	0	0	0	0	0	0	0	0	0	0	0	0	0	0	0	0	0	0	0	0	0	0	0	0
758	3G0H	Q9UMR2	11269	DDX19B	A.LYS414	0	0	0.12	K	DK	KD	0	0	0	1	0	0	0	0	0	0	0	0	0	0	0	0	0	0	0	0	0	0	0	0	0	0	0	0	0	0	0	0	0	0	0	0
759	3G0H	Q9UMR2	11269	DDX19B	A.ARG429	0	0	0.021	R	GR	RT	1	0	0	0	0	0	0	0	0	0	0	0	0	0	0	0	0	0	0	0	0	0	0	0	0	0	0	0	0	0	0	0	0	0	0	0
760	3G0H	Q9UMR2	11269	DDX19B	A.ARG432	0	0	0.115	R	GR	RF	1	0	0	0	1	0	0	0	0	0	0	0	0	0	0	0	0	0	0	0	0	0	0	0	0	0	0	0	0	0	0	0	0	0	0	0
761	3G0H	Q9UMR2	11269	DDX19B	A.PHE433	0	0	0.3	F	RF	FG	1	0	0	0	0	0	0	0	0	0	0	0	0	0	0	0	0	0	0	0	0	0	0	0	0	0	0	0	0	0	0	0	1	0	0	0
762	3NNC	Q92879	10658	CELF1	A.LYS109	1	0	0.101	K	RK	KL	0	0	1	0	0	0	0	0	0	0	0	0	0	0	0	0	0	0	0	0	0	0	1	0	0	0	0	0	0	0	0	0	0	0	0	0
763	3NNC	Q92879	10658	CELF1	A.PHE111	1	1	0.577	F	LF	FI	0	0	1	1	0	0	0	0	0	0	0	0	0	0	0	0	0	0	0	0	0	0	0	0	0	0	0	0	0	0	0	0	0	0	0	1
764	3NNC	Q92879	10658	CELF1	A.GLY113	0	0	0.137	G	IG	GM	0	0	1	0	0	0	0	0	0	0	0	0	0	0	0	0	0	0	0	0	0	0	0	0	0	0	0	0	0	0	0	0	0	0	0	0
765	3NNC	Q92879	10658	CELF1	A.MET114	1	0	0.225	M	GM	MI	0	0	1	1	0	0	0	0	0	0	0	0	0	0	0	0	0	0	0	0	0	0	0	0	0	0	1	0	0	0	0	0	0	0	0	0
766	3NNC	Q92879	10658	CELF1	A.LYS117	0	0	0.051	K	SK	KK	0	0	0	0	0	0	0	1	0	0	0	0	0	0	0	0	0	0	0	0	0	0	0	0	0	0	0	0	0	0	0	0	0	0	0	0
767	3NNC	Q92879	10658	CELF1	A.GLU136	0	0	0.076	E	EE	EC	0	0	1	0	0	0	0	0	0	0	0	0	0	0	0	0	0	0	0	0	0	0	2	0	0	0	0	0	0	0	0	0	0	0	0	0
768	3NNC	Q92879	10658	CELF1	A.ARG138	0	0	0.097	R	CR	RI	0	0	1	0	0	0	0	0	0	0	0	0	0	0	0	0	0	0	0	0	0	0	0	0	0	0	0	0	0	0	0	0	0	0	0	0
769	3NNC	Q92879	10658	CELF1	A.ARG148	0	0	0.052	R	SR	RG	0	0	1	0	0	0	0	0	0	0	0	0	0	0	0	0	0	0	0	0	0	0	0	0	0	0	0	0	0	0	0	0	0	0	0	0
770	3NNC	Q92879	10658	CELF1	A.GLY149	0	0	0.196	G	RG	GC	0	0	1	0	0	0	0	0	0	0	0	0	0	0	0	0	0	0	0	0	0	0	0	0	0	0	0	0	0	0	0	0	0	0	0	0
771	3NNC	Q92879	10658	CELF1	A.CYS150	1	0	0.085	C	GC	CA	0	0	1	0	0	0	0	0	0	0	0	0	0	0	0	0	0	0	0	0	0	0	0	0	0	0	0	0	0	0	0	0	0	0	0	0
772	3NNC	Q92879	10658	CELF1	A.PHE152	0	1	0.623	F	AF	FV	0	0	1	1	0	0	0	0	0	0	0	0	0	0	0	0	0	0	0	0	0	0	0	0	0	0	0	0	0	0	0	0	0	0	1	0
773	3NNC	Q92879	10658	CELF1	A.THR154	0	0	0.061	T	VT	TF	0	0	1	0	0	0	0	0	0	0	0	0	0	0	0	0	0	0	0	0	0	0	0	0	0	0	0	0	0	0	0	0	0	0	0	0
774	3NNC	Q92879	10658	CELF1	A.SER178	0	0	0.062	S	CS	SS	0	0	0	0	0	0	0	1	0	0	0	0	0	0	0	0	0	0	0	0	0	0	0	0	0	0	0	0	0	0	0	0	0	0	0	0
775	3NNC	Q92879	10658	CELF1	A.SER179	0	0	0.052	S	SS	SP	0	0	0	1	0	0	0	0	0	0	0	0	0	0	0	0	0	0	0	0	0	0	0	1	0	0	0	0	0	0	0	0	0	0	0	0
776	3NNC	Q92879	10658	CELF1	A.VAL182	0	0	0.131	V	MV	VV	0	0	1	1	0	0	0	0	0	0	0	0	0	0	0	0	0	0	0	0	0	0	0	0	0	0	0	0	0	0	0	0	0	0	0	0
777	3NNC	Q92879	10658	CELF1	A.LYS184	0	0	0.056	K	VK	KF	0	0	0	1	0	0	0	0	0	0	0	0	0	0	0	0	0	0	0	0	0	0	0	1	0	0	0	0	0	0	0	0	0	0	0	0
778	3NNC	Q92879	10658	CELF1	A.ALA186	0	0	0.076	A	FA	AD	0	0	0	1	0	0	0	0	0	0	0	0	0	0	0	0	0	0	0	0	0	0	0	0	0	0	0	0	0	0	0	0	0	0	0	0
779	3NNC	Q92879	10658	CELF1	A.ASP187	0	0	0.251	D	AD	D	0	0	0	1	0	0	0	0	0	0	0	0	0	0	0	0	0	0	0	0	0	0	0	0	0	0	0	1	0	0	0	0	0	0	0	1
780	3Q0Q	Q8TB72	23369	PUM2	A.GLN738	0	0	0.154	Q	DQ	QH	1	0	0	0	0	0	0	0	0	0	0	0	1	0	0	0	0	0	0	0	0	0	0	0	0	0	0	0	0	0	0	0	0	0	0	0
781	3Q0Q	Q8TB72	23369	PUM2	A.SER741	0	0	0.096	S	GS	SR	1	0	0	0	0	0	0	0	0	0	0	0	0	0	0	0	0	0	0	0	0	0	0	0	0	0	0	0	0	0	0	0	0	0	0	0
782	3Q0Q	Q8TB72	23369	PUM2	A.ARG742	0	0	0.27	R	SR	RF	1	0	0	0	0	0	0	0	0	0	0	0	1	0	0	0	0	0	0	0	0	0	0	0	0	0	0	0	0	0	0	0	1	0	0	0
783	3Q0Q	Q8TB72	23369	PUM2	A.GLN745	0	0	0.049	Q	IQ	QQ	1	0	0	0	0	0	0	0	0	0	0	0	0	0	0	0	0	0	0	0	2	0	0	0	0	0	0	0	1	0	0	0	0	0	0	0
784	3Q0Q	Q8TB72	23369	PUM2	A.VAL774	0	0	0.081	V	DV	VF	0	0	0	1	0	0	0	0	0	0	0	0	0	0	0	0	0	0	0	0	0	0	0	0	0	0	0	0	0	0	0	0	0	0	0	0
785	3Q0Q	Q8TB72	23369	PUM2	A.PHE775	0	0	0.253	F	VF	FG	1	0	0	0	0	0	0	0	0	0	0	0	0	0	0	0	0	0	0	0	0	0	0	0	0	0	0	0	0	0	0	0	0	0	0	0
786	3Q0Q	Q8TB72	23369	PUM2	A.ASN777	0	0	0.033	N	GN	NY	0	0	0	1	0	0	0	0	0	0	0	0	0	0	0	0	0	0	0	0	0	0	0	2	0	0	0	0	0	0	0	1	0	0	0	0
787	3Q0Q	Q8TB72	23369	PUM2	A.TYR778	0	1	0.633	Y	NY	YV	1	0	0	1	0	0	0	0	0	0	0	0	0	0	0	0	0	0	0	0	0	0	0	0	0	0	0	0	0	0	0	0	1	0	0	1
788	3Q0Q	Q8TB72	23369	PUM2	A.GLN781	0	0	0.038	Q	IQ	QK	0	0	0	1	0	0	0	0	0	0	0	0	0	0	0	0	0	0	0	0	0	0	0	1	0	0	0	0	0	0	0	1	0	0	0	0
789	3Q0Q	Q8TB72	23369	PUM2	A.TYR811	0	0	0.413	Y	MY	YG	0	0	0	1	0	0	0	0	0	0	0	0	0	0	0	0	0	0	0	0	0	0	0	0	0	0	0	0	0	0	0	0	0	0	0	0
790	3Q0Q	Q8TB72	23369	PUM2	A.CYS813	0	0	0.192	C	GC	CR	1	0	0	0	0	0	0	0	0	0	0	0	0	0	0	0	0	0	0	0	0	0	0	0	0	0	0	0	0	0	0	0	0	0	0	0
791	3Q0Q	Q8TB72	23369	PUM2	A.ARG814	0	0	0.353	R	CR	RV	1	0	0	1	0	0	0	0	0	0	0	0	0	0	0	0	0	0	0	0	0	0	0	0	0	0	0	0	0	0	0	0	1	0	0	1
792	3Q0Q	Q8TB72	23369	PUM2	A.GLN817	0	0	0.005	Q	IQ	QK	1	0	0	0	0	0	0	0	0	0	0	0	0	0	0	0	0	0	0	0	1	0	0	0	0	0	0	0	1	0	0	0	0	0	0	0
793	3Q0Q	Q8TB72	23369	PUM2	A.GLN848	0	0	0.158	Q	DQ	QN	1	0	0	0	0	0	0	0	0	0	0	0	1	0	0	0	0	0	0	0	0	0	0	0	0	0	0	0	0	0	0	0	0	0	0	0
794	3Q0Q	Q8TB72	23369	PUM2	A.ASN849	0	0	0.041	N	QN	NG	1	0	0	0	0	0	0	0	0	0	0	0	1	0	0	0	0	0	0	0	0	0	0	0	0	0	0	0	0	0	0	0	0	0	0	0
795	3Q0Q	Q8TB72	23369	PUM2	A.ASN851	0	0	0.036	N	GN	NH	1	0	0	0	0	0	0	0	0	0	0	0	0	0	0	0	0	0	0	0	0	0	0	0	0	0	0	0	0	0	0	0	0	0	0	0
796	3Q0Q	Q8TB72	23369	PUM2	A.HIS852	0	0	0.325	H	NH	HV	2	0	0	0	0	0	0	0	0	0	0	0	1	0	0	0	0	0	0	0	0	0	0	0	0	0	0	0	0	0	0	0	1	0	0	0
797	3Q0Q	Q8TB72	23369	PUM2	A.GLN855	0	0	0.026	Q	VQ	QK	1	0	0	0	0	0	0	0	0	0	0	0	0	0	0	0	0	0	0	0	2	0	0	0	0	0	0	0	1	0	0	0	0	0	0	0
798	3Q0Q	Q8TB72	23369	PUM2	A.TYR885	0	0	0.467	Y	PY	YG	1	0	0	0	1	0	0	0	0	0	0	0	0	0	0	0	0	0	0	0	0	0	0	0	0	0	0	0	0	0	0	0	0	0	0	0
799	3Q0Q	Q8TB72	23369	PUM2	A.CYS887	0	0	0.107	C	GC	CR	1	0	0	0	0	0	0	0	0	0	0	0	0	0	0	0	0	0	0	0	0	0	0	0	0	0	0	0	0	0	0	0	0	0	0	0
800	3Q0Q	Q8TB72	23369	PUM2	A.ARG888	0	0	0.257	R	CR	RV	2	0	0	0	0	0	0	0	0	0	0	0	1	0	0	0	0	0	0	0	0	0	0	0	0	0	0	0	0	0	0	0	2	0	0	0
801	3Q0Q	Q8TB72	23369	PUM2	A.GLN891	0	0	0.024	Q	IQ	QR	1	0	0	0	0	0	0	0	0	0	0	0	0	0	0	0	0	0	0	0	2	0	0	0	0	0	0	0	1	0	0	0	0	0	0	0
802	3Q0Q	Q8TB72	23369	PUM2	A.ARG892	0	0	0.045	R	QR	RI	1	0	0	0	0	0	0	0	0	0	0	0	0	0	0	0	0	0	0	0	0	0	0	0	0	0	0	0	0	0	0	0	0	0	0	0
803	3Q0Q	Q8TB72	23369	PUM2	A.GLN920	0	0	0.087	Q	DQ	QY	0	0	0	1	0	0	0	0	0	0	0	0	0	0	0	0	0	0	0	0	0	0	0	0	0	0	0	0	0	0	0	0	0	0	0	0
804	3Q0Q	Q8TB72	23369	PUM2	A.TYR921	0	0	0.345	Y	QY	YG	0	0	0	0	1	0	0	0	0	0	0	0	0	0	0	0	0	0	0	0	0	0	0	0	0	0	0	0	0	0	0	0	0	0	0	0
805	3Q0Q	Q8TB72	23369	PUM2	A.ASN923	0	0	0.061	N	GN	NY	0	0	0	1	0	0	0	0	0	0	0	0	0	0	0	0	0	0	0	0	0	0	0	2	0	0	0	0	0	0	0	1	0	0	0	0
806	3Q0Q	Q8TB72	23369	PUM2	A.TYR924	0	1	0.542	Y	NY	YV	1	0	0	1	0	0	0	0	0	0	0	0	0	0	0	0	0	0	0	0	0	0	0	0	0	0	0	0	0	0	0	0	1	0	0	1
807	3Q0Q	Q8TB72	23369	PUM2	A.GLN927	0	0	0.073	Q	IQ	QH	0	0	0	1	0	0	0	0	0	0	0	0	0	0	0	0	0	0	0	0	0	0	0	1	0	0	0	0	0	0	0	1	0	0	0	0
808	3Q0Q	Q8TB72	23369	PUM2	A.PHE957	0	0	0.255	F	KF	FA	0	0	0	1	0	0	0	0	0	0	0	0	0	0	0	0	0	0	0	0	0	0	0	0	0	0	0	0	0	0	0	0	0	0	0	0
809	3Q0Q	Q8TB72	23369	PUM2	A.SER959	0	0	0.116	S	AS	SN	0	0	1	0	0	0	0	0	0	0	0	0	0	0	0	0	0	0	0	0	0	0	1	0	0	0	0	0	0	0	0	0	0	0	0	0
810	3Q0Q	Q8TB72	23369	PUM2	A.ASN960	0	0	0.285	N	SN	NV	0	0	1	1	0	0	0	0	0	0	0	0	0	0	0	0	0	0	0	0	0	0	0	0	0	0	0	0	0	0	0	0	0	0	0	1
811	3Q0Q	Q8TB72	23369	PUM2	A.GLU963	0	0	0.112	E	VE	EK	0	0	1	0	0	0	0	0	0	0	0	0	0	0	0	0	0	0	0	0	0	0	2	0	0	0	0	0	0	0	1	0	0	0	0	0
812	3Q0Q	Q8TB72	23369	PUM2	A.GLN999	0	0	0.054	Q	DQ	QY	0	0	0	1	0	0	0	0	0	0	0	0	0	0	0	0	0	0	0	0	0	0	0	0	0	0	0	0	0	0	0	0	0	0	0	0
813	3Q0Q	Q8TB72	23369	PUM2	A.TYR1000	0	0	0.319	Y	QY	YA	0	0	1	0	0	0	0	0	0	0	0	0	0	0	0	0	0	0	0	0	0	0	0	0	0	0	0	0	0	0	0	0	0	0	0	0
814	3Q0Q	Q8TB72	23369	PUM2	A.ASN1002	0	0	0.035	N	AN	NY	0	0	0	1	0	0	0	0	0	0	0	0	0	0	0	0	0	0	0	0	0	0	0	2	0	0	0	0	0	0	0	1	0	0	0	0
815	3Q0Q	Q8TB72	23369	PUM2	A.TYR1003	1	1	0.718	Y	NY	YV	0	0	1	1	0	0	0	0	0	0	0	0	0	0	0	0	0	0	0	0	0	0	0	0	0	0	0	0	0	0	0	0	0	0	1	1
816	3Q0Q	Q8TB72	23369	PUM2	A.GLN1006	0	0	0.071	Q	VQ	QK	0	0	0	1	0	0	0	0	0	0	0	0	0	0	0	0	0	0	0	0	0	0	0	1	0	0	0	0	0	0	0	1	0	0	0	0
817	3Q0Q	Q8TB72	23369	PUM2	A.TYR1036	0	0	0.342	Y	TY	YG	0	0	0	1	0	0	0	0	0	0	0	0	0	0	0	0	0	0	0	0	0	0	0	0	0	0	0	0	0	0	0	0	0	0	0	0
818	3Q0Q	Q8TB72	23369	PUM2	A.HIS1039	0	0	0.302	H	KH	HI	0	0	0	1	0	0	0	0	0	0	0	0	0	0	0	0	0	0	0	0	0	0	0	0	0	0	0	0	0	0	0	0	0	0	0	1
819	3RC8	Q8IYB8	6832	SUPV3L1	A.LYS234	0	0	0.002	K	LK	KL	0	0	0	0	0	0	0	0	0	1	0	0	0	0	0	0	0	0	0	0	0	0	0	0	0	0	0	0	0	0	0	0	0	0	0	0
820	3RC8	Q8IYB8	6832	SUPV3L1	A.PHE373	0	0	0.172	F	CF	FS	0	0	0	0	0	0	0	0	0	0	0	0	0	0	0	0	0	1	0	0	0	0	0	0	0	0	0	0	0	0	0	0	0	0	0	0
821	3RC8	Q8IYB8	6832	SUPV3L1	A.LYS375	0	0	0.001	K	SK	KN	0	0	0	0	0	0	0	0	0	1	0	0	0	0	0	0	0	0	0	0	0	0	0	0	0	0	0	0	0	0	0	0	0	0	0	0
822	3RC8	Q8IYB8	6832	SUPV3L1	A.GLY397	0	0	0.148	G	YG	GS	0	0	0	0	0	0	0	0	0	0	1	0	0	0	0	0	0	0	0	0	0	0	0	0	0	0	0	0	0	0	0	0	0	0	0	0
823	3RC8	Q8IYB8	6832	SUPV3L1	A.THR424	0	0	0.055	T	AT	TD	0	0	0	0	0	0	1	0	0	0	0	0	0	0	0	0	0	0	0	0	0	0	0	0	0	0	0	0	0	0	0	0	0	0	0	0
824	3RC8	Q8IYB8	6832	SUPV3L1	A.ASP425	0	0	0.194	D	TD	DA	0	1	0	0	0	0	0	0	0	0	0	0	0	1	0	0	0	0	0	0	0	0	0	0	0	0	0	0	0	0	0	0	0	0	0	0
825	3RC8	Q8IYB8	6832	SUPV3L1	A.LYS445	0	0	0.081	K	IK	KE	0	2	0	0	0	0	0	0	0	0	0	0	0	0	0	0	0	0	0	0	0	0	0	0	0	0	0	0	0	0	0	0	0	0	0	0
826	3RC8	Q8IYB8	6832	SUPV3L1	A.ASP553	0	0	0.216	D	DD	DF	0	1	0	0	0	0	0	0	0	0	0	0	0	0	0	0	0	0	0	0	0	0	0	0	0	0	0	0	0	0	0	0	0	0	0	0
827	3RC8	Q8IYB8	6832	SUPV3L1	A.PRO578	0	0	0.029	P	AP	PI	0	1	0	0	0	0	0	0	0	0	0	0	0	0	0	0	0	0	0	0	0	0	0	0	0	0	0	0	0	0	0	0	0	0	0	0
828	3RC8	Q8IYB8	6832	SUPV3L1	A.ILE579	0	0	0.059	I	PI	IN	0	2	0	0	0	0	0	0	0	0	0	0	0	0	0	0	0	0	0	0	0	0	0	0	0	0	0	0	0	0	0	0	0	0	0	0
829	3RC8	Q8IYB8	6832	SUPV3L1	A.ASN580	0	0	0.052	N	IN	NK	0	2	0	0	0	0	0	0	0	0	0	0	0	0	0	0	0	0	0	0	0	0	0	0	0	0	0	0	0	0	0	0	0	0	0	0
830	3RC8	Q8IYB8	6832	SUPV3L1	A.LYS582	0	0	0.16	K	KK	KQ	0	2	1	0	0	0	0	0	0	0	0	0	0	0	0	0	0	0	0	0	0	1	0	0	0	0	0	0	0	0	0	0	0	0	0	0
831	3VYX	Q08211	1660	DHX9	A.GLU179	0	0	0.001	E	LE	EN	0	0	0	0	0	0	0	0	0	0	0	0	0	0	0	0	0	0	1	0	0	0	0	0	0	0	0	0	0	0	0	0	0	0	0	0
832	3VYX	Q08211	1660	DHX9	A.ASN186	0	0	0.145	N	LN	NQ	0	0	0	0	0	1	1	0	0	0	0	0	0	1	0	0	0	0	0	0	0	0	0	0	0	0	0	0	0	0	0	0	0	0	0	0
833	3VYX	Q08211	1660	DHX9	A.GLN190	0	0	0.205	Q	FQ	QK	0	1	1	0	0	0	0	0	0	0	0	0	0	0	0	0	0	0	0	0	0	0	1	0	0	0	0	0	0	0	1	0	0	1	0	0
834	3VYX	Q08211	1660	DHX9	A.LYS236	0	0	0.057	K	KK	KL	0	0	0	0	0	0	1	0	0	0	0	0	0	0	0	0	0	0	0	0	0	0	0	0	0	0	0	0	0	0	0	0	0	0	0	0
835	3VYX	Q08211	1660	DHX9	A.GLN240	0	0	0.049	Q	AQ	QS	0	0	0	0	0	1	0	0	0	0	0	0	0	0	0	0	0	0	0	0	0	0	0	0	0	0	0	0	0	0	0	0	0	0	0	0
836	4BS2	Q13148	23435	TARDBP	A.SER104	0	0	0.068	S	TS	SD	0	0	0.75	0	0	0	0	0	0	0	0	0	0	0	0	0	0	0	0	0	0	0	0	0	0	0	0	0	0	0	0	0	0	0	0	0
837	4BS2	Q13148	23435	TARDBP	A.ASP105	0	0	0.118	D	SD	DL	0	0	1	0	0	0	0	0	0	0	0	0	0	0	0	0	0	0	0	0	0	0	1.1	0	0	0	1	0	0	0	0.35	0	0	0	0	0
838	4BS2	Q13148	23435	TARDBP	A.ILE107	0	0	0.047	I	LI	IV	0	0	0	1	0	0	0	0	0	0	0	0	0	0	0	0	0	0	0	0	0	0	0	0	0	0	0	0	0	0	0	0	0	0	0	0
839	4BS2	Q13148	23435	TARDBP	A.LEU109	0	0	0.117	L	VL	LG	0	0	1	1	0	0	0	0	0	0	0	0	0	0	0	0	0	0	0	0	0	0	0	0	0	0	0	0	0	0	0	0	0	0	0	0
840	4BS2	Q13148	23435	TARDBP	A.GLY110	0	0	0.289	G	LG	GL	0	0	1	0	0	0	0	0	0	0	0	0	0	0	0	0	0	0	0.45	0	0	0	0	0	0	0	0	0	0	0	0	0	0	0	0	0
841	4BS2	Q13148	23435	TARDBP	A.TRP113	1	0	0.372	W	PW	WK	0	0	1.2	0	0	0	0	0	0	0	0	0	0	0	0	0	0	0	0	0	0	0	0	0	0	0	0	0	0	0	0	0	0	0	1	0
842	4BS2	Q13148	23435	TARDBP	A.LYS136	0	0	0.215	K	VK	KK	0.35	0	0.05	0	0.2	0	0	0	0	0	0	0	0.05	0	0	0	0	0	0	0	0.2	0	0	0	0	0	0	0	0	0	0	0	0	0	0	0
843	4BS2	Q13148	23435	TARDBP	A.ASP138	0	0	0.044	D	KD	DL	0.3	0	0	0	0	0	0	0	0	0	0	0	0	0	0	0	0	0	0	0	0.15	0	0	0	0	0	0	0	0	0	0	0	0	0	0	0
844	4BS2	Q13148	23435	TARDBP	A.LEU139	0	0	0.027	L	DL	LK	1.45	0	0	0	0	0	0	0	0	0	0	0	0	0	0	0	0	0	0	0	0	0	0	0	0	0	0	0	0	0	0	0	0	0	0	0
845	4BS2	Q13148	23435	TARDBP	A.LYS140	0	0	0.034	K	LK	KT	0.2	0	0	0	0	0	0	0	0	0	0	0	0	0	0	0	0	0	0	0	0	0	0	0	0	0	0	0	0	0	0	0	0	0	0	0
846	4BS2	Q13148	23435	TARDBP	A.HIS143	0	0	0.179	H	GH	HS	0	0	0.35	0	0	0	0	0	0	0	0	0	0	0	0	0	0	0	0	0	0	0	0	0	0	0	0	0	0	0	0	0	0	0	0	0
847	4BS2	Q13148	23435	TARDBP	A.LYS145	0	0	0.186	K	SK	KG	0.8	0	0	0	0.05	0	0.8	0.05	0	0	0	0.2	0.05	0	0	0	0	0	0.3	0	0.25	0	0	0	0	0	0	0	0	0	0	0	0	0	0	0
848	4BS2	Q13148	23435	TARDBP	A.PHE149	0	1	0.605	F	GF	FV	0	0	1	0	0	0	0	0	0	0	0	0	0	0	0	0	0	0	0	0	0	0	0	0	0	0	0	0	0	0	0	0	0	0	1	0
849	4BS2	Q13148	23435	TARDBP	A.ARG171	0	0	0.061	R	GR	RW	0	0	1	0.05	0	0	0	0	0	0	0	0	0	0	0	0	0	0	0	0	0	0	0.9	0	0	0	0	0	0	0	0.15	0	0	0	0	0
850	4BS2	Q13148	23435	TARDBP	A.TRP172	0	0	0.199	W	RW	WC	0	0	0.95	0	0	0	0	0	0	0	0	0	0	0	0	0	0	0	0	0	0	0	0	0	0	0	0	0	0	0	0	0	0	0	0	0
851	4BS2	Q13148	23435	TARDBP	A.CYS173	0	0	0.092	C	WC	CD	0	0	0.05	0	0	0	0	0	0	0	0	0	0	0	0	0	0	0	0	0	0	0	0	0	0	0	0	0	0	0	0	0	0	0	0	0
852	4BS2	Q13148	23435	TARDBP	A.ASP174	1	0	0.048	D	CD	DC	0	0	1	0	0	0	0	0	0	0	0	0	0	0	0	0	0	0	0	0	0	0	2	0	0	0	0	0	0	0	1	0	0	0	0	0
853	4BS2	Q13148	23435	TARDBP	A.LYS176	0	0	0.121	K	CK	KL	0	0	0	1	0	0	0	0	0	0	0	0	0	0	0	0	0	0	0	0	0	0	0	1	0	0	0	0	0	0	0	0	0	0	0	0
854	4BS2	Q13148	23435	TARDBP	A.LEU177	0	0	0.129	L	KL	LP	0	0	0	0.45	0	0	0	0	0	0	0	0	0	0	0	0	0	0	0	0	0	0	0	0	0	0	0	0	0	0	0	0	0	0	0	0
855	4BS2	Q13148	23435	TARDBP	A.PRO178	0	0	0.085	P	LP	PN	0	0	1	1	0	0	0	0	0	0	0	0	0	0	0	0	0	0	0	0	0	0	0	0	0	0	0	0	0	0	0	0	0	0	0	0
856	4BS2	Q13148	23435	TARDBP	A.ASN179	0	0	0.088	N	PN	NS	0	0	0	1	0.1	0	0.2	0	0	0	0	0	0	0	0	0.2	0	0	0	0	0	0	0	0.9	0	0	0	1	0	0	0	0.75	0	0	0	0
857	4BS2	Q13148	23435	TARDBP	A.SER180	0	0	0.191	S	NS	SK	0	0	0.7	0	0.1	0	0	0	0	0	0	0	0	0	0.05	0	0	0	0	0	0	0	0.05	0	0	0	0	0	0	0	0	0	0	0	0	0
858	4BS2	Q13148	23435	TARDBP	A.LYS181	0	0	0.054	K	SK	KQ	0	0	1	0	0	0	0	0	0	0	0	0	0	0	0	0	0	0	0	0	0	0	0.05	0	0	0	0	0	0	0	0	0	0	0	0	0
859	4BS2	Q13148	23435	TARDBP	A.LYS192	0	0	0.091	K	RK	KV	0.1	0	1	0	0	0	0	0	0	0	0	0	0	0	0	0	0	0	0	0	0	0	0.15	0	0	0	0	0	0	0	0	0	0	0	0	0
860	4BS2	Q13148	23435	TARDBP	A.PHE194	0	1	0.602	F	VF	FV	0	0	0	1	0	0	0	0	0	0	0	0	0	0	0	0	0	0	0	0	0	0	0	0	0	0	0	0	0	0	0	0	0	0	0	1
861	4BS2	Q13148	23435	TARDBP	A.ARG197	0	0	0.268	R	GR	RC	0.1	0	1	0	1.5	0	0.05	0	0.25	0	0	0	0.05	0	0.15	0	0	0	0	0	0	0	0	0	0	0	0	0	0	0	0	0	0	0	0	0
862	4BS2	Q13148	23435	TARDBP	A.CYS198	0	0	0.099	C	RC	CT	0.35	0	0	0	0	0	0	0	0	0	0	0	0	0	0	0	0	0	0	0	0	0	0	0	0.35	0	0	0	0	0	0	0	0	0	0	0
863	4BS2	Q13148	23435	TARDBP	A.PHE221	0	1	0.534	F	VF	FI	0.1	0	1	0	0	0	0	0	0	0	0	0	0	0	0	0	0	0	0	0	0	0	0	0	0	0	0	0	0	0	0	0	0.1	0	0	0
864	4BS2	Q13148	23435	TARDBP	A.LYS224	0	0	0.073	K	PK	KP	0	0	0	0	0.5	0	0	0	0	0	0	0	0	0	0	0	0	0	0	0	0	0	0	0	0	0	0	0	0	0	0	0	0	0	0	0
865	4BS2	Q13148	23435	TARDBP	A.PHE226	0	0	0.14	F	PF	FR	0.05	0	0	0	0	0	0	0	0	0	0	0	0	0	0	0	0	0	0	0	0	0	0	0	0	0	0	0	0	0	0	0	0	0	0	0
866	4BS2	Q13148	23435	TARDBP	A.ARG227	0	0	0.22	R	FR	RA	1.35	0	0	0	0.3	0	0.05	0.05	0	0	0	0	0.65	0	0	0	0	0	0	0	0.35	0	0	0	0	0	0	0	0.25	0	0	0	0	0	0	0
867	4BS2	Q13148	23435	TARDBP	A.ALA228	0	0	0.049	A	RA	AF	1.3	0	0	0	0	0	0	0	0	0	0	0	0	0	0	0	0	0	0	0	0	0	0	0	0	0	0	0	0	0	0	0	0	0	0	0
868	4BS2	Q13148	23435	TARDBP	A.PHE229	0	0	0.355	F	AF	FA	0.1	0	0	0	0	0	0	0	0	0	0	0	0	0	0	0	0	0	0	0	0	0	0	0	0	0	0	0	0	0	0	0	0	0	0	0
869	4BS2	Q13148	23435	TARDBP	A.PHE231	1	1	0.536	F	AF	FV	0	0	1	1	0	0	0	0	0	0	0	0	0	0	0	0	0	0	0	0	0	0	0	0	0	0	0	0	0	0	0	0	0	0	1	0
870	4BS2	Q13148	23435	TARDBP	A.ASP247	0	0	0.088	D	ED	DL	0	0	0.45	0	0	0	0	0	0	0	0	0	0	0	0	0	0	0	0	0	0	0	0.15	0	0	0	0	0	0	0	0	0	0	0	0	0
871	4BS2	Q13148	23435	TARDBP	A.SER254	0	0	0.088	S	IS	SV	0	0	1	0	0	0	0	0	0	0	0	0	0	0	0	0	0	0	0	0	0	0	0.35	0	0	0	0.5	0	0	0	0	0	0	0	0	0
872	4BS2	Q13148	23435	TARDBP	A.VAL255	0	0	0.185	V	SV	VH	0	0	0.15	0	0	0	0	0	0	0	0	0	0	0	0	0	0	0	0	0	0	0	0	0	0	0	0	0	0	0	0	0	0	0	0	0
873	4BS2	Q13148	23435	TARDBP	A.HIS256	0	0	0.077	H	VH	HI	0	0	0.1	0	0	0	0	0	0	0	0	0	0	0	0	0	0	0	0	0	0	0	0	0	0	0	0	0	0	0	0	0	0	0	0	0
874	4BS2	Q13148	23435	TARDBP	A.SER258	0	0	0.052	S	IS	SN	0	0	0	1	0	0	0	0	0	0	0	0	0	0	0	0	0	0	0	0	0	0	0	0.95	0	0	0	0	0	0	0	0	0	0	0	0
875	4BS2	Q13148	23435	TARDBP	A.ASN259	0	0	0.038	N	SN	NA	0	0	0	1	0	0	0	0	0	0	0	0	0	0	0	0	0	0	0	0	0	0	0	0	0	0	0	1	0	0	0	0	0	0	0	0
876	4BS2	Q13148	23435	TARDBP	A.ALA260	0	0	0.137	A	NA	AE	0	0	0.5	1	0	0	0	0	0	0	0	0	0	0	0	0	0	0	0	0	0	0	0	0	0	0	0	0	0	0	0	0	0	0	0	0
877	4BS2	Q13148	23435	TARDBP	A.GLU261	0	0	0.166	E	AE	EP	0	0	1	1	0	0	0	0	0	0	0	0	0	0	0	0	0	0	0	0	0	0	0	0	0	0	1.95	1	0	0	0	0	0	0	0	0
878	4BS2	Q13148	23435	TARDBP	A.PRO262	0	0	0.075	P	EP	PK	0	0	0.95	0	0	0	0	0	0	0	0	0	0	0	0	0	0	0	0	0	0	0	0	0	0	0	0	0	0	0	0	0	0	0	0	0
879	4BS2	Q13148	23435	TARDBP	A.LYS263	0	0	0.235	K	PK	KH	1.05	0	1	0	0.05	0	0	0	0	0	0	0	0.15	0	0.3	0	0	0	0	0	0.05	0	0	0	0	0	0	0	0	0	0	0	0	0	0	0
880	4BS2	Q13148	23435	TARDBP	A.HIS264	1	0	0.185	H	KH	HN	0.2	0	0	0	0	0	0	0	0	0	0	0	0	0	0	0	0	0	0	0	0	0	0	0	0	0	0	0	0	0	0	0	0.1	0	0	0
881	4BS2	Q13148	23435	TARDBP	A.ASN265	0	0	0.038	N	HN	NS	0.05	0	0.05	0	0	0	0	0	0	0	0	0	0	0	0	0	0	0	0	0	0.05	0	0	0	0	0	0	0	0.05	0	0	0	0	0	0	0
882	4D5N	P62495	2107	ETF1	A.ASN61	0	0	0.134	N	SN	NI	0	0	0	1	1	0	0	0	0	0	0	0	0	0	0	1	0	0	0	0	0	0	0	2	0	0	0	0	0	0	0	0	0	0	0	0
883	4ED5	Q15717	1994	ELAVL1	A.ASN21	0	0	0.054	N	TN	NL	0	0	0	1	0	0	0	0	0	0	0	0	0	0	0	0	0	0	0	0	0	0	0	1	0	0	0	0	0	0	0	1	0	0	0	0
884	4ED5	Q15717	1994	ELAVL1	A.ILE23	0	0	0.066	I	LI	IV	0	0	0	2	0	0	0	0	0	0	0	0	0	0	0	0	0	0	0	0	0	0	0	0	0	0	0	0	0	0	0	0	0	0	0	0
885	4ED5	Q15717	1994	ELAVL1	A.ASN25	0	0	0.21	N	VN	NY	0	0	0	1	0	0	0	0	0	0	0	0	0	0	0	1	0	0	0	0	0	0	0	0	0	0	0	0	0	0	0	0	0	0	0	1
886	4ED5	Q15717	1994	ELAVL1	A.TYR26	1	1	0.527	Y	NY	YL	0	0	0	1	0	0	0	0	0	0	0	0	0	0	0	0	0	0	0	0	0	0	0	0	0	0	0	0	0	0	0	0	0	0	0	1
887	4ED5	Q15717	1994	ELAVL1	A.GLN29	0	0	0.078	Q	PQ	QN	1	0	0	1	0	0	0	0	0	0	0	0	0	0	0	0	0	0	0	0	1	0	0	0	0	0	0	0	1	0	0	0	0	0	0	0
888	4ED5	Q15717	1994	ELAVL1	A.LYS50	0	0	0.096	K	AK	KL	0	0	0	1	0	0	0	0	0	0	0	0	0	0	0	0	0	0	0	0	0	0	0	0	0	0	0	0	0	0	0	0	0	0	0	0
889	4ED5	Q15717	1994	ELAVL1	A.HIS59	0	0	0.105	H	GH	HS	1	0	0	0	0	0	0	0	0	0	0	0	0	0	0	0	0	0	0	0	1	0	0	0	0	0	0	0	1	0	0	0	0	0	0	0
890	4ED5	Q15717	1994	ELAVL1	A.SER60	1	0	0.053	S	HS	SL	1	0	0	0	0	0	0	0	0	0	0	0	0	0	0	0	0	0	0	0	0	0	0	0	0	0	0	0	0	0	0	0	0	0	0	0
891	4ED5	Q15717	1994	ELAVL1	A.LEU61	0	0	0.053	L	SL	LG	1	0	0	0	0	0	0	0	0	0	0	0	0	0	0	0	1	0	0	0	0	0	0	0	0	0	0	0	0	0	0	0	0	0	0	0
892	4ED5	Q15717	1994	ELAVL1	A.GLY62	0	0	0.144	G	LG	GY	1	0	0	0	0	0	0	0	0	0	0	0	0	0	0	0	0	0	0	0	0	0	0	0	0	0	0	0	0	0	0	0	0	0	0	0
893	4ED5	Q15717	1994	ELAVL1	A.PHE65	1	1	0.632	F	GF	FV	0	0	0	2	0	0	0	0	0	0	0	0	0	0	0	0	0	0	0	0	0	0	0	0	0	0	0	0	0	0	0	0	0	0	0	1
894	4ED5	Q15717	1994	ELAVL1	A.LYS89	0	0	0.08	K	SK	KT	0	0	0	1	0	0	0	2	0	0	0	0	0	0	0	1	0	0	0	0	0	0	0	0	0	0	0	0	0	0	0	0	0	0	0	0
895	4ED5	Q15717	1994	ELAVL1	A.THR90	0	0	0.08	T	KT	TI	0	0	0	1	0	0	0	0	0	0	0	0	0	0	0	0	0	0	0	0	0	0	0	0	0	0	0	2	0	0	0	0	0	0	0	0
896	4ED5	Q15717	1994	ELAVL1	A.LYS92	0	0	0.041	K	IK	KV	0	0	0	1	0	0	0	0	0	0	0	0	0	0	0	0	0	0	0	0	0	0	0	1	0	0	0	0	0	0	0	0	0	0	0	0
897	4ED5	Q15717	1994	ELAVL1	A.ALA96	0	0	0.065	A	YA	AR	0	0	0	1	0	0	0	0	0	0	0	0	0	0	0	0	0	0	0	0	0	0	0	0	0	0	0	0	0	0	0	0	0	0	0	0
898	4ED5	Q15717	1994	ELAVL1	A.ARG97	0	0	0.117	R	AR	RP	0	0	0	2	0	0	0	0	0	0	0	0	0	0	0	0	0	0	0	0	0	0	0	1	0	0	0	2	0	0	0	0	0	0	0	0
899	4ED5	Q15717	1994	ELAVL1	A.PRO98	0	0	0.142	P	RP	PS	0	0	0	1	0	0	0	0	0	0	0	0	0	0	0	0	0	0	0	0	0	0	0	0	0	0	0	0	0	0	0	0	0	0	0	0
900	4ED5	Q15717	1994	ELAVL1	A.SER99	0	0	0.065	S	PS	SS	0	0	0	2	0	0	0	0	0	0	0	0	0	0	0	1	0	0	0	0	0	0	0	0	0	0	0	0	0	0	0	0	0	0	0	0
901	4ED5	Q15717	1994	ELAVL1	A.SER100	0	0	0.002	S	SS	SE	0	0	0	0	0	0	0	0	0	0	0	0	0	0	0	0	0	0	0	1	0	0	0	0	0	0	0	0	0	0	0	0	0	0	0	0
902	4ED5	Q15717	1994	ELAVL1	A.ILE103	0	0	0.063	I	VI	IK	0	0	0	1	0	0	0	0	0	0	0	0	0	0	0	0	0	0	0	0	0	0	0	0	0	0	0	0	0	0	0	0	0	0	0	0
903	4ED5	Q15717	1994	ELAVL1	A.LYS104	0	0	0.137	K	IK	KD	0	0	0	0	0	0	0	1	0	0	0	0	0	0	0	0	0	0	0	0	0	0	0	0	0	0	0	0	0	0	0	0	0	0	0	0
904	4ED5	Q15717	1994	ELAVL1	A.ASN107	0	0	0.067	N	AN	NL	0	0	0	1	0	0	0	0	0	0	0	0	0	0	0	0	0	0	0	0	0	0	0	1	0	0	0	0	0	0	0	1	0	0	0	0
905	4ED5	Q15717	1994	ELAVL1	A.TYR109	1	1	0.585	Y	LY	YI	0	0	0	1	0	0	0	0	0	0	0	0	0	0	0	0	0	0	0	0	0	0	0	0	0	0	0	0	0	0	0	0	0	0	0	1
906	4ED5	Q15717	1994	ELAVL1	A.ILE133	0	0	0.069	I	II	IN	0	0	0	1	0	0	0	0	0	0	0	0	0	0	0	0	0	0	0	0	0	0	0	0	0	0	0	0	0	0	0	0	0	0	0	0
907	4ED5	Q15717	1994	ELAVL1	A.ASN134	0	0	0.04	N	IN	NS	0	0	0	1	0	0	0	0	0	0	0	0	0	0	0	0	0	0	0	0	0	0	0	0	0	0	0	0	0	0	0	0	0	0	0	0
908	4ED5	Q15717	1994	ELAVL1	A.ARG136	0	0	0.052	R	SR	RV	0	0	0	2	0	0	0	0	0	0	0	0	0	0	0	0	0	0	0	0	0	0	0	0	0	0	0	0	0	0	0	0	0	0	0	0
909	4ED5	Q15717	1994	ELAVL1	A.ARG147	0	0	0.051	R	SR	RG	0	0	0	0	0	0	0	1	0	0	0	0	0	0	0	0	0	0	0	0	0	0	0	0	0	0	0	0	0	0	0	0	0	0	0	0
910	4ED5	Q15717	1994	ELAVL1	A.PHE151	0	0	0.485	F	AF	FI	0	0	0	2	0	0	0	0	0	0	0	0	0	0	0	0	0	0	0	0	0	0	0	0	0	0	0	0	0	0	0	0	0	0	0	1
911	4ED5	Q15717	1994	ELAVL1	A.ARG153	0	0	0.047	R	IR	RF	0	0	0	1	0	0	0	2	0	0	0	0	0	0	0	0	0	0	0	0	0	0	0	0	0	0	0	0	0	0	0	0	0	0	0	0
912	4ED5	Q15717	1994	ELAVL1	A.LYS182	0	0	0.049	K	VK	KF	0	0	0	1	0	0	0	0	0	0	0	0	0	0	0	0	0	0	0	0	0	0	0	1	0	0	0	0	0	0	0	0	0	0	0	0
913	4ED5	Q15717	1994	ELAVL1	A.ALA184	0	0	0.067	A	FA	AA	0	0	0	1	0	0	0	0	0	0	0	0	0	0	0	0	0	0	0	0	0	0	0	0	0	0	0	0	0	0	0	0	0	0	0	0
914	4ED5	Q15717	1994	ELAVL1	A.ALA185	0	0	0.086	A	AA	A	0	0	0	1	0	0	0	0	0	0	0	0	0	0	0	0	0	0	0	0	0	0	0	0	0	0	0	1	0	0	0	0	0	0	0	0
915	4JVH	Q96PU8	9444	QKI	A.ASN97	0	0	0.077	N	FN	NF	1	0	0	1	0	0	0	0	0	0	0	0	0	0	0	0	0	0	0	0	1	0	0	0	0	0	0	0	1	0	0	0	0	0	0	0
916	4JVH	Q96PU8	9444	QKI	A.VAL99	0	0	0.051	V	FV	VG	1	0	0	0	0	0	0	0	0	0	0	0	0	0	0	0	0	0	0	0	0	0	0	0	0	0	0	0	0	0	0	0	0	0	0	0
917	4JVH	Q96PU8	9444	QKI	A.GLY100	1	0	0.349	G	VG	GR	1	0	0	1	0	0	0	0	0	0	0	0	0	0	0	0	0	0	0	0	0	0	0	0	0	0	0	0	0	0	0	0	0	0	0	0
918	4JVH	Q96PU8	9444	QKI	A.ARG101	0	0	0.056	R	GR	RI	0	0	0	1	0	0	0	0	0	0	0	0	0	0	0	0	0	0	0	0	0	0	0	0	0	0	0	0	0	0	0	0	0	0	0	0
919	4JVH	Q96PU8	9444	QKI	A.LEU103	1	0	0.047	L	IL	LG	2	0	0	0	0	0	0	0	0	0	0	0	0	0	0	0	0	0	0	0	0	0	0	0	0	0	0	0	0	0	0	0	0	0	0	0
920	4JVH	Q96PU8	9444	QKI	A.GLY104	0	0	0.157	G	LG	GP	0	0	0	1	0	0	0	0	0	0	0	0	0	0	0	0	0	0	0	0	0	0	0	0	0	0	0	0	0	0	0	0	0	0	0	0
921	4JVH	Q96PU8	9444	QKI	A.PRO105	0	0	0.09	P	GP	PR	0	0	0	1	0	0	0	0	0	0	0	0	0	0	0	0	0	0	0	0	0	0	0	0	0	0	0	0	0	0	0	0	0	0	0	0
922	4JVH	Q96PU8	9444	QKI	A.ARG106	0	0	0.051	R	PR	RG	0	0	0	0	0	0	0	0	1	0	0	0	0	0	0	0	0	0	0	0	0	0	0	0	0	0	0	0	0	0	0	0	0	0	0	0
923	4JVH	Q96PU8	9444	QKI	A.LYS111	0	0	0.219	K	AK	KQ	0	0	0	0	1	1	0	0	0	0	0	0	1	0	0	0	0	0	0	0	0	0	0	0	0	0	0	0	0	0	0	0	0	0	0	0
924	4JVH	Q96PU8	9444	QKI	A.LYS120	0	0	0.114	K	CK	KI	0	0	0	0	0	1	0	0	0	0	0	0	0	1	0	0	0	0	0	0	0	0	0	0	0	0	0	0	0	0	0	0	0	0	0	0
925	4JVH	Q96PU8	9444	QKI	A.ILE121	0	0	0.039	I	KI	IV	1	0	0	0	0	0	0	0	0	0	0	0	0	0	0	0	0	0	0	0	0	0	0	0	0	0	0	0	0	0	0	0	0	0	0	0
926	4JVH	Q96PU8	9444	QKI	A.VAL123	0	0	0.028	V	IV	VR	1	0	0	0	0	0	0	0	0	0	0	0	0	0	0	0	0	0	0	0	0	0	0	0	2	0	0	0	0	0	0	0	0	0	0	0
927	4JVH	Q96PU8	9444	QKI	A.ARG124	0	0	0.22	R	VR	RG	2	1	0	0	0	0	0	0	0	0	0	0	1	0	0	0	0	0	0	0	0	1	0	0	0	0	0	0	0	1	0	0	0	0	0	0
928	4JVH	Q96PU8	9444	QKI	A.SER128	0	0	0.05	S	GS	SR	1	0	0	0	0	0	0	0	0	0	0	0	0	0	0	0	0	0	0	0	0	0	0	0	0	0	0	0	0	0	0	0	0	0	0	0
929	4JVH	Q96PU8	9444	QKI	A.ARG130	0	0	0.327	R	SR	RD	1	0	0	0	0	0	0	1	0	0	0	0	1	0	0	0	0	0	0	0	0	0	0	0	0	0	0	0	0	0	0	0	1	0	0	0
930	4JVH	Q96PU8	9444	QKI	A.TRP144	0	0	0.149	W	NW	WE	1	0	0	0	0	0	0	0	0	0	0	0	0	0	0	0	0	0	0	0	0	0	0	0	0	0	0	0	0	0	0	0	0	0	0	0
931	4JVH	Q96PU8	9444	QKI	A.LYS190	0	0	0.084	K	LK	KK	0	1	0	1	0	0	0	0	0	0	0	0	0	0	0	0	0	0	0	0	0	0	0	0	0	0	0	0	0	0	0	0	0	0	0	0
932	4JVH	Q96PU8	9444	QKI	A.GLN193	0	0	0.072	Q	KQ	QL	0	0	0	1	0	0	0	0	0	0	0	0	0	0	0	0	0	0	0	0	0	0	0	1	0	0	0	0	0	0	0	0	0	0	0	0
933	4JVH	Q96PU8	9444	QKI	A.LEU194	0	0	0.122	L	QL	LE	1	1	0	0	0	0	0	0	0	0	0	0	0	0	0	0	1	0	0	0	0	0	0	0	0	0	0	0	0	0	0	0	0	0	0	0
934	4JVH	Q96PU8	9444	QKI	A.ALA198	0	0	0.026	A	LA	AI	1	0	0	0	0	0	0	0	0	0	0	0	0	0	0	0	0	0	0	0	0	0	0	0	0	0	0	0	0	0	0	0	0	0	0	0
935	4JVH	Q96PU8	9444	QKI	A.THR203	0	0	0.004	T	GT	TY	1	0	0	0	0	0	0	0	0	0	0	0	0	0	0	0	0	0	0	0	0	0	0	0	0	0	0	0	0	0	0	0	0	0	0	0
936	4JVH	Q96PU8	9444	QKI	A.TYR204	0	0	0.229	Y	TY	Y	1	0	0	0	0	0	0	0	0	0	0	0	0	0	0	0	0	0	0	0	0	0	0	0	0	0	0	0	0	0	0	0	0	0	0	0
937	4QIL	Q5TC82	149041	RC3H1	A.TRP184	1	0	0.306	W	LW	WA	0	0	0	1	0	0	0	0	0	0	0	0	0	0	0	0	0	0	0	0	0	0	0	0	0	0	0	0	0	0	0	0	0	0	0	1
938	4QIL	Q5TC82	149041	RC3H1	A.ARG188	0	0	0.08	R	VR	RA	0	0	0	0	0	2	0	0	0	0	0	0	0	0	0	0	0	0	0	0	0	0	0	0	0	0	0	0	0	0	0	0	0	0	0	0
939	4QIL	Q5TC82	149041	RC3H1	A.ARG190	0	0	0.146	R	AR	RG	0	0	1	0	0	0	0	0	0	0	0	0	0	0	0	0	0	0	0	0	0	0	0	0	0	0	0	0	0	0	0	0	0	0	0	0
940	4QIL	Q5TC82	149041	RC3H1	A.GLY191	0	0	0.219	G	RG	GC	0	0	1	0	0	0	0	0	0	0	0	0	0	0	0	0	0	0	0	0	0	0	0	0	0	0	0	0	0	0	0	0	0	0	0	0
941	4QIL	Q5TC82	149041	RC3H1	A.GLN193	0	0	0.043	Q	CQ	QF	0	0	0	0	0	1	0	0	0	0	0	0	0	0	0	0	0	0	0	0	0	0	0	0	0	0	0	0	0	0	0	0	0	0	0	0
942	4QIL	Q5TC82	149041	RC3H1	A.PHE194	0	0	0.243	F	QF	FL	0	0	0	1	0	0	0	0	0	0	0	0	0	0	0	0	0	0	0	0	0	0	0	0	0	0	0	1	0	0	0	0	0	0	0	0
943	4QIL	Q5TC82	149041	RC3H1	A.LEU195	0	0	0.064	L	FL	LG	0	0	0	1	0	0	0	0	0	0	0	0	0	0	0	0	0	0	0	0	0	0	0	0	0	0	0	0	0	0	0	0	0	0	0	0
944	4QIL	Q5TC82	149041	RC3H1	A.GLY196	0	0	0.191	G	LG	GP	0	0	0	1	0	0	0	0	0	0	0	0	0	0	0	0	0	0	0	0	0	0	0	0	0	0	0	0	0	0	0	0	0	0	0	0
945	4QIL	Q5TC82	149041	RC3H1	A.ARG219	0	0	0.216	R	SR	RK	0	0	1	0	0	0	2	0	0	0	0	0	0	0	0	0	0	0	0	0	0	0	0	0	0	0	0	0	0	0	0	0	0	0	1	0
946	4QIL	Q5TC82	149041	RC3H1	A.LYS220	0	0	0.112	K	RK	KV	0	0	0	0	0	1	0	0	0	0	0	0	0	0	0	0	0	0	0	0	0	0	0	0	0	0	0	0	0	0	0	0	0	0	0	0
947	4QIL	Q5TC82	149041	RC3H1	A.PRO235	0	0	0.068	P	FP	PQ	0	0	0	1	0	0	0	0	0	0	0	0	0	0	0	0	0	0	0	0	0	0	0	0	0	0	0	0	0	0	0	0	0	0	0	0
948	4QIL	Q5TC82	149041	RC3H1	A.SER238	0	0	0.045	S	AS	SK	0	0	0	0	0	1	0	0	0	0	0	0	0	0	0	0	0	0	0	0	0	0	0	0	0	0	0	0	0	0	0	0	0	0	0	0
949	4QIL	Q5TC82	149041	RC3H1	A.LYS239	0	0	0.049	K	SK	KT	0	0	0	0	0	0	0	1	0	0	0	0	0	0	0	0	0	0	0	0	0	0	0	0	0	0	0	0	0	0	0	0	0	0	0	0
950	4QIL	Q5TC82	149041	RC3H1	A.THR240	0	0	0.117	T	KT	TS	0	1	0	1	0	0	0	1	0	0	0	1	0	0	0	0	0	0	0	0	0	0	0	0	0	0	0	0	0	0	0	0	0	0	0	0
951	4QIL	Q5TC82	149041	RC3H1	A.GLN247	0	0	0.205	Q	VQ	QL	0	0	2	0	0	0	0	0	0	0	0	0	0	0	1	0	0	0	0	0	0	0	1	0	0	0	0	0	0	0	1	0	0	0	1	0
952	4QIL	Q5TC82	149041	RC3H1	A.TYR250	1	0	0.497	Y	LY	YR	0	0	0	1	0	0	1	0	0	0	0	0	0	0	0	0	0	0	0	0	0	0	0	0	0	0	0	0	0	0	0	0	0	0	0	0
953	4QIL	Q5TC82	149041	RC3H1	A.ARG251	0	0	0.17	R	YR	RA	0	0	0	1	0	0	2	0	0	0	0	0	0	0	0	0	0	0	0	0	0	0	0	0	0	0	0	0	0	0	0	0	0	0	0	0
954	4QIL	Q5TC82	149041	RC3H1	A.SER253	0	0	0.066	S	AS	SC	0	0	0	1	0	0	0	0	0	0	0	0	0	0	0	0	0	0	0	0	0	0	0	2	0	0	0	0	0	0	0	0	0	0	0	0
955	4QIL	Q5TC82	149041	RC3H1	A.GLU262	0	0	0.122	E	DE	ED	0	0	0	1	0	0	0	0	0	0	0	0	0	0	0	0	0	0	0	0	0	0	0	0	0	0	0	0	0	0	0	0	0	0	0	0
956	4QIL	Q5TC82	149041	RC3H1	A.ASP263	0	0	0.078	D	ED	DS	0	0	0	1	0	0	0	0	0	0	0	0	0	0	0	0	0	0	0	0	0	0	0	0	0	0	0	0	0	0	0	0	0	0	0	0
957	4QIL	Q5TC82	149041	RC3H1	A.SER264	0	0	0.13	S	DS	SS	0	0	0	1	0	0	0	1	0	0	0	0	0	0	0	0	0	0	0	0	0	0	0	0	0	0	0	0	0	0	0	0	0	0	0	0
958	4QIL	Q5TC82	149041	RC3H1	A.SER265	0	0	0.118	S	SS	SL	0	0	0	1	0	0	0	1	0	0	0	0	0	0	0	0	0	0	0	1	0	0	0	0	0	0	0	0	0	0	0	0	0	0	0	0
959	4QU7	Q12849	2926	GRSF1	B.ARG406	0	0	0.252	R	MR	RG	1	0	2	0	0	0	0	0	0	0	0	0	1	0	0	0	0	0	0	0	0	0	0	0	0	0	0	0	0	0	0	0	0	0	1	0
960	4QU7	Q12849	2926	GRSF1	B.GLY407	1	0	0.366	G	RG	GL	0	0	3	0	0	0	0	0	0	0	0	0	0	0	0	0	0	0	0	0	0	0	0	0	0	0	0	0	0	0	0	0	0	0	0	0
961	4QU7	Q12849	2926	GRSF1	B.LEU408	0	0	0.077	L	GL	LP	0	0	1	0	0	0	0	0	0	0	0	0	0	0	0	0	0	0	0	0	0	0	0	0	0	0	2	0	0	0	0	0	0	0	0	0
962	4QU7	Q12849	2926	GRSF1	B.PRO409	0	0	0.081	P	LP	PF	0	0	1	0	0	0	0	0	0	0	0	0	0	0	0	0	0	0	0	0	0	0	0	0	0	0	0	0	0	0	0	0	0	0	0	0
963	4QU7	Q12849	2926	GRSF1	B.PHE410	0	0	0.366	F	PF	FQ	0	0	1	0	0	0	0	0	0	0	0	0	0	0	0	0	0	0	0	0	0	0	0	0	0	0	1	0	0	0	0	0	0	0	1	0
964	4QU7	Q12849	2926	GRSF1	B.GLN411	0	0	0.156	Q	FQ	QA	0	0	1	0	0	0	0	0	0	0	0	0	0	0	0	0	0	0	0	0	0	0	0	0	0	0	0	0	0	0	0	0	0	0	0	0
965	4QU7	Q12849	2926	GRSF1	B.THR440	0	0	0.077	T	AT	TG	0	0	1	0	0	0	0	0	0	0	0	0	0	0	0	0	0	0	0	0	0	0	0	0	0	0	1	0	0	0	0	0	0	0	0	0
966	4QU7	Q12849	2926	GRSF1	B.GLY441	0	0	0.058	G	TG	GE	0	0	1	0	0	0	0	0	0	0	0	0	0	0	0	0	0	0	0	0	0	0	0	0	0	0	0	0	0	0	0	0	0	0	0	0
967	4QU7	Q12849	2926	GRSF1	B.HIS466	0	0	0.113	H	HH	HR	0	0	1	0	0	0	0	0	0	0	0	0	0	0	0	0	0	0	0	0	0	0	0	0	0	0	0	0	0	0	0	0	0	0	0	0
968	4QU7	Q12849	2926	GRSF1	B.ARG467	0	0	0.296	R	HR	RY	0	0	3	0	0	0	0	0	0	0	0	0	0	0	1	0	0	0	0	0	0	0	1	0	0	0	0	0	0	0	0	0	0	0	2	0
969	4QU7	Q12849	2926	GRSF1	B.TYR468	1	0	0.466	Y	RY	YI	0	0	1	0	0	0	0	0	0	0	0	0	0	0	0	0	0	0	0	0	0	0	0	0	0	0	3	0	0	0	0	0	0	0	1	0
970	4QU7	Q12849	2926	GRSF1	B.ILE469	0	0	0.053	I	YI	IE	0	0	1	0	0	0	0	0	0	0	0	0	0	0	0	0	0	0	0	0	0	0	0	0	0	0	0	0	0	0	0	0	0	0	0	0
971	4QU7	Q12849	2926	GRSF1	B.GLU470	0	0	0.065	E	IE	EL	0	0	2	0	0	0	0	0	0	0	0	0	0	0	0	0	0	0	0	0	0	0	2	0	0	0	0	0	0	0	2	0	0	0	0	0
972	4W5N	Q9UKV8	27161	AGO2	A.GLU64	0	0	0.032	E	PE	EK	1	0	0	0	0	0	0	0	0	0	0	0	0	0	0	0	0	0	0	0	0	0	0	0	0	0	0	0	0	0	0	0	0	0	0	0
973	4W5N	Q9UKV8	27161	AGO2	A.LYS65	0	0	0.141	K	EK	KC	1	0	0	1	0	0	0	0	0	0	0	0	0	0	0	0	1	0	0	0	0	0	0	0	0	0	0	0	0	0	0	0	0	0	0	0
974	4W5N	Q9UKV8	27161	AGO2	A.CYS66	1	0	0.12	C	KC	CP	1	0	0	0	0	0	0	0	0	0	0	0	0	0	0	0	0	0	0	0	0	0	0	0	0	0	0	0	0	0	0	0	0	0	0	0
975	4W5N	Q9UKV8	27161	AGO2	A.PRO67	0	0	0.091	P	CP	PR	0	0	1	0	0	0	0	0	0	0	0	0	0	0	0	0	0	0	0	0	0	0	0	0	0	0	0	0	0	0	0	0	0	0	0	0
976	4W5N	Q9UKV8	27161	AGO2	A.ARG68	0	0	0.083	R	PR	RR	1	0	0	0	0	0	0	0	1	0	0	0	0	0	0	0	0	0	0	0	0	0	0	0	0	0	0	0	0	0	0	0	0	0	0	0
977	4W5N	Q9UKV8	27161	AGO2	A.ARG69	0	0	0.063	R	RR	RV	0	0	1	0	0	0	0	0	0	0	0	0	0	0	0	0	0	0	0	0	0	0	1	0	0	0	0	0	0	0	1	0	0	0	0	0
978	4W5N	Q9UKV8	27161	AGO2	A.VAL70	0	0	0.077	V	RV	VN	0	0	1	0	0	0	0	0	0	0	0	0	0	0	0	0	0	0	0	0	0	0	0	0	0	0	0	0	0	0	0	0	0	0	0	0
979	4W5N	Q9UKV8	27161	AGO2	A.ARG97	0	0	0.008	R	GR	RK	1	0	0	0	0	0	0	0	0	0	0	0	0	0	0	0	0	0	0	0	0	0	0	0	0	0	0	0	0	0	0	0	0	0	0	0
980	4W5N	Q9UKV8	27161	AGO2	A.GLY121	0	0	0.174	G	PG	GE	0	0	0	1	0	0	0	0	0	0	0	0	0	0	0	0	0	0	0	0	0	0	0	0	0	0	0	0	0	0	0	0	0	0	0	0
981	4W5N	Q9UKV8	27161	AGO2	A.GLU122	0	0	0.084	E	GE	EG	0	0	0	1	0	0	0	0	0	0	0	0	0	0	0	0	0	0	0	0	0	0	0	0	0	0	0	0	0	0	0	0	0	0	0	0
982	4W5N	Q9UKV8	27161	AGO2	A.GLY123	0	0	0.181	G	EG	GK	0	0	0	1	0	0	0	0	0	0	0	0	0	0	0	0	0	0	0	0	0	0	0	0	0	0	0	0	0	0	0	0	0	0	0	0
983	4W5N	Q9UKV8	27161	AGO2	A.LYS124	0	0	0.103	K	GK	KD	0	0	0	1	0	0	0	0	0	0	0	0	0	0	0	0	0	0	0	0	0	0	0	0	0	0	0	0	0	0	0	0	0	0	0	0
984	4W5N	Q9UKV8	27161	AGO2	A.GLY178	0	0	0.29	G	VG	GR	0	1	0	0	0	0	0	0	1	0	0	0	0	0	0	0	0	0	0	0	0	0	0	0	0	0	0	0	0	0	0	0	0	0	0	0
985	4W5N	Q9UKV8	27161	AGO2	A.ARG179	0	0	0.023	R	GR	RS	0	1	0	0	0	0	0	0	0	0	0	0	0	0	0	0	0	0	0	0	0	0	0	0	0	0	0	0	0	0	0	0	0	0	0	0
986	4W5N	Q9UKV8	27161	AGO2	A.LYS266	0	0	0.048	K	LK	KV	0	0	1	0	0	0	0	0	0	0	0	0	0	0	0	0	0	0	0	0	0	0	0	0	0	0	0	0	0	0	0	0	0	0	0	0
987	4W5N	Q9UKV8	27161	AGO2	A.HIS271	0	0	0.105	H	TH	HC	0	0	0	0	0	0	0	1	0	0	0	0	0	0	0	0	0	0	0	0	0	0	0	0	0	0	0	0	0	0	0	0	0	0	0	0
988	4W5N	Q9UKV8	27161	AGO2	A.LYS276	0	0	0.171	K	CK	KR	0	0	1	0	0	0	0	0	0	0	0	0	0	0	0	0	0	0	0	0	0	0	0	0	0	0	1	0	0	0	0	0	0	0	0	0
989	4W5N	Q9UKV8	27161	AGO2	A.ARG277	0	0	0.357	R	KR	RK	0	1	0	2	0	0	0	0	0	0	0	0	0	1	0	1	0	0	0	0	0	0	0	1	0	0	0	0	0	0	0	1	0	0	0	1
990	4W5N	Q9UKV8	27161	AGO2	A.LYS278	0	0	0.127	K	RK	KY	0	1	1	0	0	0	0	0	0	0	0	0	0	0	0	0	0	0	0	0	0	0	0	0	0	1	0	0	0	0	0	0	0	0	0	0
991	4W5N	Q9UKV8	27161	AGO2	A.TYR279	0	0	0.418	Y	KY	YR	0	1	0	1	0	0	0	0	0	0	0	0	0	0	0	0	0	0	0	0	0	0	0	1	0	0	0	0	0	0	0	0	0	0	0	0
992	4W5N	Q9UKV8	27161	AGO2	A.ARG280	0	0	0.115	R	YR	RV	0	0	0	0	0	0	2	0	0	0	0	1	0	0	0	0	0	0	0	0	0	0	0	0	0	0	0	0	0	0	0	0	0	0	0	0
993	4W5N	Q9UKV8	27161	AGO2	A.PHE294	0	0	0.411	F	TF	FP	0	0	0	1	0	0	0	0	0	0	0	0	0	0	0	0	0	0	0	0	0	0	0	0	0	0	0	0	0	0	0	0	0	0	0	1
994	4W5N	Q9UKV8	27161	AGO2	A.LEU296	0	0	0.064	L	PL	LQ	0	0	0	1	0	0	0	0	0	0	0	0	0	0	0	0	0	0	0	0	0	0	0	0	0	0	0	0	0	0	0	0	0	0	0	0
995	4W5N	Q9UKV8	27161	AGO2	A.TYR311	0	0	0.314	Y	QY	YF	0	0	0	1	0	0	0	1	0	0	0	0	0	0	0	0	0	0	0	0	0	0	0	0	0	0	0	0	0	0	0	0	0	0	0	0
996	4W5N	Q9UKV8	27161	AGO2	A.ARG315	0	0	0.092	R	DR	RH	0	0	0	0	0	0	0	2	0	0	0	0	0	0	0	0	0	0	0	0	0	0	0	0	0	0	0	0	0	0	0	0	0	0	0	0
997	4W5N	Q9UKV8	27161	AGO2	A.HIS316	0	0	0.074	H	RH	HK	0	0	0	0	0	0	0	1	0	0	0	0	0	0	0	0	0	0	0	0	0	0	0	0	0	0	0	0	0	0	0	0	0	0	0	0
998	4W5N	Q9UKV8	27161	AGO2	A.HIS336	0	0	0.145	H	KH	HT	0	0	0	1	0	0	0	0	0	0	0	0	0	0	0	0	0	0	0	0	0	0	0	1	0	0	0	0	0	0	0	1	0	0	0	0
999	4W5N	Q9UKV8	27161	AGO2	A.THR337	0	0	0.087	T	HT	TY	0	0	0	1	0	0	0	0	0	0	0	0	0	0	0	0	0	0	0	0	0	0	0	0	0	0	0	0	0	0	0	0	0	0	0	0
1000	4W5N	Q9UKV8	27161	AGO2	A.TYR338	0	0	0.238	Y	TY	YL	0	0	0	0	0	0	0	0	0	0	0	0	0	0	0	0	0	0	0	1	0	0	0	0	0	0	0	0	0	0	0	0	0	0	0	0
1001	4W5N	Q9UKV8	27161	AGO2	A.ARG351	0	0	0.069	R	QR	RC	0	0	0	0	1	0	0	0	0	0	0	0	0	0	0	0	0	0	0	0	0	0	0	0	0	0	0	0	0	0	0	0	0	0	0	0
1002	4W5N	Q9UKV8	27161	AGO2	A.LEU522	0	0	0.168	L	IL	LP	0	0	0	1	0	0	0	0	0	0	0	0	0	0	0	0	0	0	0	0	0	0	0	0	0	0	0	0	0	0	0	0	0	0	0	0
1003	4W5N	Q9UKV8	27161	AGO2	A.GLY524	0	0	0.144	G	PG	GK	0	0	0	1	0	0	0	0	0	0	0	0	0	0	0	0	0	0	0	0	0	0	0	0	0	0	0	1	0	0	0	0	0	0	0	0
1004	4W5N	Q9UKV8	27161	AGO2	A.LYS525	0	0	0.063	K	GK	KT	0	0	0	1	0	0	0	0	0	0	0	0	0	0	0	0	0	0	0	0	0	0	0	1	0	0	0	0	0	0	0	0	0	0	0	0
1005	4W5N	Q9UKV8	27161	AGO2	A.THR526	0	0	0.047	T	KT	TP	0	0	0	1	0	0	0	0	0	0	0	0	0	0	0	0	0	0	0	0	0	0	0	0	0	0	0	0	0	0	0	0	0	0	0	0
1006	4W5N	Q9UKV8	27161	AGO2	A.TYR529	0	1	0.567	Y	VY	YA	0	0	0	1	0	0	0	1	0	0	0	0	0	0	0	0	0	0	0	0	0	0	0	0	0	0	0	0	0	0	0	0	0	0	0	1
1007	4W5N	Q9UKV8	27161	AGO2	A.CYS546	0	0	0.041	C	QC	CV	0	0	0	0	0	0	0	0	0	0	0	1	0	0	0	0	0	0	0	0	0	0	0	0	0	0	0	0	0	0	0	0	0	0	0	0
1008	4W5N	Q9UKV8	27161	AGO2	A.GLN548	0	0	0.046	Q	VQ	QM	0	0	0	1	0	0	0	0	0	0	0	2	0	0	0	0	0	0	0	0	0	0	0	0	0	0	0	0	0	0	0	0	0	0	0	0
1009	4W5N	Q9UKV8	27161	AGO2	A.ASN551	0	0	0.126	N	KN	NV	0	0	0	1	0	0	0	1	0	0	0	0	0	0	0	0	0	0	0	0	0	0	0	0	0	0	0	0	0	0	0	0	0	0	0	0
1010	4W5N	Q9UKV8	27161	AGO2	A.GLN558	0	0	0.145	Q	PQ	QT	0	0	0	1	0	0	0	0	0	0	0	0	0	0	0	0	0	0	0	0	0	0	0	0	0	0	0	0	0	0	0	0	0	0	0	0
1011	4W5N	Q9UKV8	27161	AGO2	A.THR559	0	0	0.064	T	QT	TL	0	0	0	1	0	0	0	0	0	0	0	0	0	0	0	0	0	0	0	0	0	0	0	0	0	0	0	0	0	0	0	0	0	0	0	0
1012	4W5N	Q9UKV8	27161	AGO2	A.ASN562	0	0	0.06	N	SN	NL	0	0	0	1	0	0	0	0	0	0	0	0	0	0	0	0	0	0	0	0	0	0	0	1	0	0	0	0	0	0	0	1	0	0	0	0
1013	4W5N	Q9UKV8	27161	AGO2	A.LYS566	0	0	0.128	K	LK	KI	0	0	0	0	0	1	0	1	0	0	0	0	0	0	0	0	0	0	0	0	0	0	0	0	0	0	0	0	0	0	0	0	0	0	0	0
1014	4W5N	Q9UKV8	27161	AGO2	A.LYS570	0	0	0.052	K	VK	KL	0	0	0	0	0	0	0	1	0	0	0	0	0	0	0	0	0	0	0	0	0	0	0	0	0	0	0	0	0	0	0	0	0	0	0	0
1015	4W5N	Q9UKV8	27161	AGO2	A.LYS709	0	0	0.126	K	QK	KR	0	0	0	0	1	0	0	0	0	0	0	0	0	0	0	0	0	0	0	0	0	0	0	0	0	0	0	0	0	0	0	0	0	0	0	0
1016	4W5N	Q9UKV8	27161	AGO2	A.ARG710	0	0	0.055	R	KR	RH	0	1	0	0	0	0	0	0	0	0	0	0	0	0	0	0	0	0	0	0	0	2	0	0	0	0	0	0	0	0	0	0	0	0	0	0
1017	4W5N	Q9UKV8	27161	AGO2	A.ARG714	0	0	0.113	R	TR	RL	0	0	0	0	0	0	0	1	0	0	0	0	0	0	0	0	0	0	0	0	0	0	0	0	0	0	0	0	0	0	0	0	0	0	0	0
1018	4W5N	Q9UKV8	27161	AGO2	A.HIS753	0	0	0.16	H	SH	HA	0	0	0	0	1	1	0	0	0	0	0	0	0	0	0	0	0	0	0	0	0	0	0	0	0	0	0	0	0	0	0	0	0	0	0	0
1019	4W5N	Q9UKV8	27161	AGO2	A.ILE756	0	0	0.081	I	GI	IQ	1	1	0	0	0	0	0	0	0	0	0	0	0	0	0	0	0	1	0	0	0	0	0	0	0	0	0	0	0	0	0	0	0	0	0	0
1020	4W5N	Q9UKV8	27161	AGO2	A.GLN757	0	0	0.138	Q	IQ	QG	1	1	0	0	0	0	0	0	0	0	0	0	1	0	0	0	0	1	0	0	0	0	0	0	0	0	0	0	0	0	0	0	0	0	0	0
1021	4W5N	Q9UKV8	27161	AGO2	A.ARG761	0	0	0.054	R	SR	RP	0	0	0	0	0	0	0	2	1	0	0	0	0	0	0	0	0	0	0	0	0	0	0	0	0	0	0	0	0	0	0	0	0	0	0	0
1022	4W5N	Q9UKV8	27161	AGO2	A.TYR790	0	0	0.339	Y	TY	YV	0	0	0	0	1	0	0	0	0	0	0	0	0	0	0	0	0	0	0	0	0	0	0	0	0	0	0	0	0	0	0	0	0	0	0	0
1023	4W5N	Q9UKV8	27161	AGO2	A.ARG792	0	0	0.184	R	VR	RC	0	0	0	0	2	0	0	0	0	0	0	0	0	0	0	0	0	0	0	0	0	0	0	0	0	0	0	0	0	0	0	0	0	0	0	0
1024	4W5N	Q9UKV8	27161	AGO2	A.SER798	0	0	0.095	S	VS	SI	0	0	0	0	0	1	0	0	0	1	0	0	0	0	0	0	0	0	0	0	0	0	0	0	0	0	0	0	0	0	0	0	0	0	0	0
1025	4W5N	Q9UKV8	27161	AGO2	A.TYR804	0	0	0.358	Y	AY	YY	0	0	0	0	0	1	0	0	0	0	0	0	0	0	0	0	0	0	0	0	0	0	0	0	0	0	0	0	0	0	0	0	0	0	0	0
1026	4W5N	Q9UKV8	27161	AGO2	A.ARG812	0	0	0.071	R	FR	RA	0	0	0	0	0	0	0	1	0	0	0	0	0	0	0	0	0	0	0	0	0	0	0	0	0	0	0	0	0	0	0	0	0	0	0	0
1027	4W5N	Q9UKV8	27161	AGO2	A.TYR815	0	0	0.278	Y	RY	YH	0	0	0	1	0	0	0	0	0	0	0	0	0	0	0	0	0	0	0	0	0	0	0	0	0	0	0	0	0	0	0	0	0	0	0	0
1028	4WKR	Q4G0J3	51574	LARP7	B.GLN41	0	0	0.064	Q	KQ	QV	0	0	0	1	0	0	0	0	0	0	0	0	0	0	0	0	0	0	0	0	0	0	0	1	0	0	0	0	0	0	0	1	0	0	0	0
1029	4WKR	Q4G0J3	51574	LARP7	B.PHE44	0	0	0.433	F	DF	FW	0	0	0	1	0	0	0	0	0	0	0	0	0	0	0	0	0	0	0	0	0	0	0	0	0	0	0	0	0	0	0	0	0	0	0	1
1030	4WKR	Q4G0J3	51574	LARP7	B.TRP45	0	0	0.177	W	FW	WF	0	0	0	0	0	0	0	0	0	0	0	0	0	0	0	1	0	0	0	0	0	0	0	0	0	0	0	0	0	0	0	0	0	0	0	0
1031	4WKR	Q4G0J3	51574	LARP7	B.ASP54	0	0	0.05	D	KD	DR	0	0	0	1	0	0	0	0	0	0	0	0	0	0	0	2	0	0	0	0	0	0	0	0	0	0	0	0	0	0	0	0	0	0	0	0
1032	4WKR	Q4G0J3	51574	LARP7	B.PHE56	0	0	0.36	F	RF	FL	0	0	0	1	0	0	0	0	0	0	0	0	0	0	0	0	0	0	0	0	0	0	0	0	0	0	0	0	0	0	0	0	0	0	0	1
1033	4WKR	Q4G0J3	51574	LARP7	B.LEU57	0	0	0.023	L	FL	LR	0	0	0	0	0	0	0	0	0	0	0	0	0	0	0	0	0	0	0	1	0	0	0	0	0	0	0	0	0	0	0	0	0	0	0	0
1034	4WKR	Q4G0J3	51574	LARP7	B.PHE77	0	0	0.321	F	SF	FN	0	0	0	2	0	0	0	0	0	0	0	0	0	0	0	0	0	0	0	0	0	0	0	0	0	0	0	0	0	0	0	0	0	0	0	0
1035	4WKR	Q4G0J3	51574	LARP7	B.ASN78	0	0	0.112	N	FN	NK	0	0	0	1	0	0	0	1	0	0	0	0	0	0	0	0	0	0	0	0	0	0	0	1	0	0	0	0	0	0	0	1	0	0	0	0
1036	4WKR	Q4G0J3	51574	LARP7	B.LYS79	0	0	0.04	K	NK	KM	0	0	0	1	0	0	0	0	0	0	0	1	0	0	0	1	0	0	0	0	0	0	0	0	0	0	0	0	0	0	0	0	0	0	0	0
1037	4WKR	Q4G0J3	51574	LARP7	B.HIS138	1	0	0.238	H	NH	HS	0	0	0	1	0	0	0	0	0	0	0	0	0	0	0	0	0	0	0	0	0	0	0	0	0	0	0	0	0	0	0	0	0	0	0	1
1038	4WKR	Q4G0J3	51574	LARP7	B.GLU142	0	0	0.036	E	IE	ER	0	0	0	1	0	0	0	0	0	0	0	0	0	0	0	0	0	0	0	0	0	0	0	0	0	0	0	0	0	0	0	0	0	0	0	0
1039	4WKR	Q4G0J3	51574	LARP7	B.TYR153	1	0	0.443	Y	VY	YI	0	0	0	1	0	0	0	0	0	0	0	0	0	0	0	0	0	0	0	0	0	0	0	0	0	0	0	0	0	0	0	0	0	0	0	0
1040	4WKR	Q4G0J3	51574	LARP7	B.ILE154	0	0	0.088	I	YI	IS	0	0	0	1	0	0	0	0	0	0	0	0	0	0	0	0	0	0	0	0	0	0	0	0	0	0	0	1	0	0	0	0	0	0	0	0
1041	4WKR	Q4G0J3	51574	LARP7	B.LYS160	0	0	0.085	K	YK	KS	0	0	0	1	0	0	0	0	0	0	0	0	0	0	0	0	0	0	0	0	0	0	0	0	0	0	0	0	0	0	0	0	0	0	0	0
1042	4Z31	Q9HBD1	54542	RC3H2	A.ARG128	0	0	0.126	R	SR	RP	0	0	1	1	0	0	0	0	0	0	0	0	0	0	0	0	0	0	0	0	0	0	2	0	0	0	0	0	0	0	1	0	0	0	0	0
1043	4Z31	Q9HBD1	54542	RC3H2	A.ARG132	0	0	0.086	R	QR	RK	0	0	0	0	0	1	0	1	0	0	0	0	0	0	0	0	0	0	0	0	0	0	0	0	0	0	0	0	0	0	0	0	0	0	0	0
1044	4Z31	Q9HBD1	54542	RC3H2	A.LYS133	0	0	0.055	K	RK	KL	0	0	0	0	0	0	0	1	0	0	0	0	0	0	0	0	0	0	0	0	0	0	0	0	0	0	0	0	0	0	0	0	0	0	0	0
1045	4Z31	Q9HBD1	54542	RC3H2	A.ARG187	0	0	0.115	R	AR	RG	0	0	1	0	0	0	0	0	0	0	0	0	0	0	0	0	0	0	0	0	0	0	0	0	0	0	0	0	0	0	0	0	0	0	0	0
1046	4Z31	Q9HBD1	54542	RC3H2	A.GLY188	0	0	0.219	G	RG	GC	0	0	1	0	0	0	0	0	0	0	0	0	0	0	0	0	0	0	0	0	0	0	0	0	0	0	0	0	0	0	0	0	0	0	0	0
1047	4Z31	Q9HBD1	54542	RC3H2	A.ARG216	0	0	0.238	R	SR	RK	0	0	1	0	0	0	2	0	0	0	0	0	0	0	0	0	0	0	0	0	0	0	0	0	0	0	0	0	0	0	0	0	0	0	1	0
1048	4Z31	Q9HBD1	54542	RC3H2	A.SER235	0	0	0.046	S	AS	SK	0	0	0	0	0	0	1	0	0	0	0	0	0	0	0	0	0	0	0	0	0	0	0	0	0	0	0	0	0	0	0	0	0	0	0	0
1049	4Z31	Q9HBD1	54542	RC3H2	A.THR237	0	0	0.154	T	KT	TS	0	0	1	1	0	0	0	1	0	0	0	1	0	0	0	0	0	0	0	0	0	0	0	0	0	0	0	0	0	0	0	0	0	0	0	0
1050	4Z31	Q9HBD1	54542	RC3H2	A.GLN244	0	0	0.324	Q	VQ	QL	0	0	2	0	0	0	0	0	0	0	0	0	0	0	1	0	0	0	0	0	0	0	1	0	0	0	0	0	0	0	1	0	0	0	1	0
1051	4Z31	Q9HBD1	54542	RC3H2	A.TYR247	1	0	0.464	Y	LY	YR	0	0	0	1	0	0	1	0	0	0	0	0	0	0	0	0	0	0	0	0	0	0	0	0	0	0	0	0	0	0	0	0	0	0	0	0
1052	4Z31	Q9HBD1	54542	RC3H2	A.ARG248	0	0	0.169	R	YR	RA	0	0	0	1	0	0	2	0	0	0	0	0	0	0	0	0	0	0	0	0	0	0	0	0	0	0	0	1	0	0	0	0	0	0	0	0
1053	4Z31	Q9HBD1	54542	RC3H2	A.SER250	0	0	0.065	S	AS	SC	0	0	0	1	0	0	0	0	0	0	0	0	0	0	0	0	0	0	0	0	0	0	0	0	0	0	0	0	0	0	0	0	0	0	0	0
1054	4Z31	Q9HBD1	54542	RC3H2	A.GLU259	0	0	0.132	E	DE	ED	0	0	0	1	0	0	0	0	0	0	0	0	0	0	0	0	0	0	0	0	0	0	0	0	0	0	0	0	0	0	0	0	0	0	0	0
1055	4Z31	Q9HBD1	54542	RC3H2	A.ASP260	0	0	0.062	D	ED	DS	0	0	0	1	0	0	0	0	0	0	0	0	0	0	0	0	0	0	0	0	0	0	0	0	0	0	0	0	0	0	0	0	0	0	0	0
1056	4Z31	Q9HBD1	54542	RC3H2	A.SER261	0	0	0.107	S	DS	SS	0	0	0	1	0	0	0	1	0	0	0	0	0	0	0	0	0	0	0	0	0	0	0	0	0	0	0	0	0	0	0	0	0	0	0	0
1057	4Z31	Q9HBD1	54542	RC3H2	A.SER262	0	0	0.178	S	SS	SL	0	0	0	1	0	0	0	1	0	0	0	0	0	0	0	0	0	0	0	1	0	0	0	0	0	0	0	0	0	0	0	0	0	0	0	0
1058	4Z31	Q9HBD1	54542	RC3H2	A.SER312	0	0	0.117	S	KS	SH	0	0	0	0	1	0	0	0	0	0	0	0	1	0	0	0	0	0	0	0	0	0	0	0	0	0	0	0	0	0	0	0	0	0	0	0
1059	4Z31	Q9HBD1	54542	RC3H2	A.GLN315	0	0	0.284	Q	MQ	QS	1	1	0	1	0	0	0	0	0	0	0	0	1	0	0	0	0	0	0	0	1	0	0	0	0	0	0	0	1	0	0	0	0	1	0	0
1060	4Z31	Q9HBD1	54542	RC3H2	A.SER316	0	0	0.07	S	QS	SI	0	0	0	0	1	0	0	0	0	0	0	0	0	0	0	0	0	0	0	0	0	0	0	0	0	0	0	0	0	0	0	0	0	0	0	0
1061	4Z31	Q9HBD1	54542	RC3H2	A.ASP319	0	0	0.084	D	ID	DK	0	1	0	0	0	0	0	0	0	0	0	0	0	1	0	0	0	0	0	0	0	0	0	0	0	0	0	0	0	0	0	0	0	0	0	0
1062	4Z31	Q9HBD1	54542	RC3H2	A.LYS320	0	0	0.063	K	DK	KL	0	0	0	0	0	1	0	0	0	0	0	0	0	0	0	0	0	0	0	0	0	0	0	0	0	0	0	0	0	0	0	0	0	0	0	0
1063	5HO4	P22626	3181	HNRNPA2B1	A.GLN19	0	0	0.156	Q	EQ	QF	0	0	1	0	0	0	0	0	0	0	0	0	0	0	0	0	0	0	0	0	0	0	1	0	0	0	0	0	0	0	0	0	0	0	0	0
1064	5HO4	P22626	3181	HNRNPA2B1	A.LYS22	0	0	0.154	K	RK	KL	1	0	2	0	0	0	0	0	0	0	0	0	0	0	0	0	0	0	0	0	0	0	2	0	0	0	0	0	0	0	0	0	0	0	0	0
1065	5HO4	P22626	3181	HNRNPA2B1	A.PHE24	1	0	0.436	F	LF	FI	1	0	0	0	0	0	0	0	0	0	0	0	0	0	0	0	0	0	0	0	0	0	0	0	0	0	0	0	0	0	0	0	1	0	0	0
1066	5HO4	P22626	3181	HNRNPA2B1	A.GLY26	0	0	0.16	G	IG	GG	1	0	0	0	0	0	0	0	0	0	0	0	0	0	0	0	0	0	0	0	0	0	0	0	0	0	0	0	0	0	0	0	0	0	0	0
1067	5HO4	P22626	3181	HNRNPA2B1	A.GLY27	0	0	0.284	G	GG	GL	1	0	0	0	0	0	0	0	0	0	0	0	0	0	0	0	1	0	0	0	0	0	0	0	0	0	0	0	0	0	0	0	0	0	0	0
1068	5HO4	P22626	3181	HNRNPA2B1	A.ASP49	0	0	0.208	D	TD	DC	1	0	1	0	0	0	0	0	0	0	0	0	0	0	0	0	0	0	0	0	0	0	2	0	0	0	0	0	0	0	1	0	0	0	0	0
1069	5HO4	P22626	3181	HNRNPA2B1	A.CYS50	0	0	0.098	C	DC	CV	0	0	1	0	0	0	0	0	0	0	0	0	0	0	0	0	0	0	0	0	0	0	0	0	0	0	0	0	0	0	0	0	0	0	0	0
1070	5HO4	P22626	3181	HNRNPA2B1	A.VAL51	0	0	0.083	V	CV	VV	0	0	1	0	0	0	0	0	0	0	0	0	0	0	0	0	0	0	0	0	0	0	0	0	0	0	0	0	0	0	0	0	0	0	0	0
1071	5HO4	P22626	3181	HNRNPA2B1	A.MET53	1	0	0.294	M	VM	MR	0	0	1	0	0	0	0	0	0	0	0	0	0	0	0	0	0	0	0	0	0	0	0	0	0	0	0	0	0	0	0	0	0	0	0	0
1072	5HO4	P22626	3181	HNRNPA2B1	A.ARG62	0	0	0.033	R	SR	RG	0	0	0	0	0	0	2	0	0	0	0	0	0	0	0	0	0	0	0	0	0	0	0	0	0	0	0	0	0	0	0	0	0	0	0	0
1073	5HO4	P22626	3181	HNRNPA2B1	A.PHE66	1	1	0.615	F	GF	FV	1	0	1	0	0	0	0	0	0	0	0	0	0	0	0	0	0	0	0	0	0	0	0	0	0	0	0	0	0	0	0	0	0	0	1	0
1074	5HO4	P22626	3181	HNRNPA2B1	A.GLU92	0	0	0.011	E	VE	EP	1	0	0	0	0	0	0	0	0	0	0	0	0	0	0	0	0	0	0	0	1	0	0	0	0	0	0	0	0	0	0	0	0	0	0	0
1075	5HO4	P22626	3181	HNRNPA2B1	A.LYS94	0	0	0.047	K	PK	KR	1	0	0	0	0	0	0	0	0	0	0	0	0	0	0	0	0	0	0	0	0	0	0	0	0	0	0	0	0	0	0	0	0	0	0	0
1076	5HO4	P22626	3181	HNRNPA2B1	A.ARG95	0	0	0.059	R	KR	RA	1	0	0	0	0	0	0	0	0	0	0	0	0	0	0	0	0	0	0	0	0	0	0	0	1	0	0	0	0	0	0	0	0	0	0	0
1077	5HO4	P22626	3181	HNRNPA2B1	A.ALA96	0	0	0.111	A	RA	AV	1	0	1	0	0	0	0	0	0	0	0	0	0	0	0	0	0	0	0	0	0	0	0	0	0	0	0	0	0	0	0	0	0	0	0	0
1078	5HO4	P22626	3181	HNRNPA2B1	A.VAL97	0	0	0.156	V	AV	VA	1	0	1	0	0	0	0	0	0	0	0	0	0	0	0	0	0	0	0	0	0	0	0	0	1	0	1	0	0	0	0	0	0	0	0	0
1079	5HO4	P22626	3181	HNRNPA2B1	A.ALA98	0	0	0.077	A	VA	AR	0	0	1	0	0	0	0	0	0	0	0	0	0	0	0	0	0	0	0	0	0	0	0	0	0	0	0	0	0	0	0	0	0	0	0	0
1080	5HO4	P22626	3181	HNRNPA2B1	A.ARG99	1	0	0.194	R	AR	RE	0	0	1	1	0	0	0	0	0	0	0	0	0	0	0	0	0	0	0	0	0	0	0	1	0	0	0	0	0	0	0	0	0	0	0	0
1081	5HO4	P22626	3181	HNRNPA2B1	A.SER102	0	0	0.073	S	ES	SG	0	0	1	0	0	0	0	0	0	0	0	0	0	0	0	0	0	0	0	0	0	0	1	0	0	0	0	0	0	0	0	0	0	0	0	0
1082	5HO4	P22626	3181	HNRNPA2B1	A.HIS108	1	0	0.212	H	AH	HV	1	0	0	0	0	0	0	0	0	0	0	0	0	0	0	0	0	0	0	0	0	0	0	0	0	0	0	0	0	0	0	0	1	0	0	0
1083	5MPG	P09651	3178	HNRNPA1	A.ALA1	0	0	0.043	A	A	AS	0	0	0.05	0	0	0	0	0	0	0	0	0	0	0	0	0	0	0	0	0	0	0	0	0	0	0	0	0	0	0	0	0	0	0	0	0
1084	5MPG	P09651	3178	HNRNPA1	A.SER2	0	0	0.056	S	AS	SK	0	0	0.05	0	0	0	0	0	0	0	0	0	0	0	0	0	0	0	0	0	0	0	0.05	0	0	0	0	0	0	0	0	0	0	0	0	0
1085	5MPG	P09651	3178	HNRNPA1	A.GLU11	0	0	0.208	E	PE	EQ	0	0.05	0.75	0.3	0	0	0	0	0	0	0	0	0	0	0	0	0	0	0	0	0	0	0.3	0.05	0	0	0	0	0	0	0.2	0	0	0	0	0
1086	5MPG	P09651	3178	HNRNPA1	A.LYS15	0	0	0.191	K	RK	KL	0	0	1.9	0.2	0	0	0	0	0	0	0	0	0	0	0	0	0	0	0	0	0	0	0.45	0.1	0	0	0	0	0	0	0	0	0	0	0	0
1087	5MPG	P09651	3178	HNRNPA1	A.PHE17	0	1	0.56	F	LF	FI	1	0	0	1	0	0	0	0	0	0	0	0	0	0	0	0	0	0	0	0	0	0	0	0	0	0	0	0	0	0	0	0	1	0	0	0
1088	5MPG	P09651	3178	HNRNPA1	A.GLY19	0	0	0.217	G	IG	GG	0	0	0	1	0	0	0	0	0	0	0	0	0	0	0	0	0	0	0	0	0	0	0	0	0	0	0	0	0	0	0	0	0	0	0	0
1089	5MPG	P09651	3178	HNRNPA1	A.GLY20	0	0	0.33	G	GG	GL	0	0	0	1.85	0	0	0	0	0	0	0	0.1	0	0	0	0	0	0	0	0	0	0	0	0	0	0	0	0	0	0	0	0	0	0	0	0
1090	5MPG	P09651	3178	HNRNPA1	A.LEU21	0	0	0.095	L	GL	LS	0	0	0	1	0	0	0	0	0	0	0	0	0	0	0	0	0	0	0	0	0	0	0	0	0	0	0	0	0	0	0	0	0	0	0	0
1091	5MPG	P09651	3178	HNRNPA1	A.SER22	0	0	0.041	S	LS	SF	0	0	0	0.75	0	0	0	0	0	0	0	0	0	0	0	0	0	0	0	0	0	0	0	0	0	0	0	0	0	0	0	0	0	0	0	0
1092	5MPG	P09651	3178	HNRNPA1	A.PHE23	0	0	0.448	F	SF	FE	0	0	0	1	0	0	0	0	0	0	0	0	0	0	0	0	0	0	0	0	0	0	0	0	0	0	0	0.05	0	0	0	0	0	0	0	0.75
1093	5MPG	P09651	3178	HNRNPA1	A.ASP42	0	0	0.184	D	TD	DC	0	0	1	0	0	0	0	0	0	0	0	0	0	0	0	0	0	0	0	0	0	0	1.85	0	0	0	0	0	0	0	0.75	0	0	0	0	0
1094	5MPG	P09651	3178	HNRNPA1	A.CYS43	0	0	0.068	C	DC	CV	0	0	0.35	0	0	0	0	0	0	0	0	0	0	0	0	0	0	0	0	0	0	0	0	0	0	0	0	0	0	0	0	0	0	0	0	0
1095	5MPG	P09651	3178	HNRNPA1	A.VAL44	0	0	0.066	V	CV	VV	0	0	1	0	0	0	0	0	0	0	0	0	0	0	0	0	0	0	0	0	0	0	0	0	0	0	0	0	0	0	0	0	0	0	0	0
1096	5MPG	P09651	3178	HNRNPA1	A.MET46	1	0	0.353	M	VM	MR	0	0.05	2	0	0	0	0	0	0	0	0	0	0	0	0	0	0	0	0	0	0	0	0	0	0	0	0	0	0	0	0	0	0	0	0	0
1097	5MPG	P09651	3178	HNRNPA1	A.ARG47	0	0	0.132	R	MR	RD	0	0.1	0	0	0	0	0	0	0	0	0	0	0	0	0.2	0	0	0	0	0	0	0	0	0	0	0	0	0	0	0	0	0	0	0	0	0
1098	5MPG	P09651	3178	HNRNPA1	A.ASP48	1	0	0.007	D	RD	DP	0	0.05	0	0	0	0	0	0	0	0	0	0	0	0	0	0	0	0	0	0	0	0	0	0	0	0	0	0	0	0	0	0	0	0	0	0
1099	5MPG	P09651	3178	HNRNPA1	A.PRO49	0	0	0.14	P	DP	PN	0	0.1	0	0	0	0	0	0	0	0	0	0	0	0	0	0	0	0	0	0	0	0	0	0	0	0	0	0	0	0	0	0	0	0	0	0
1100	5MPG	P09651	3178	HNRNPA1	A.LYS52	0	0	0.18	K	TK	KR	0	0.05	0	0	0	0	0	0	0	0	0	0	0	0.05	0	0	0	0	0	0	0	0	0	0	0	0	0	0	0	0	0	0	0	0	0	0
1101	5MPG	P09651	3178	HNRNPA1	A.ARG55	0	0	0.21	R	SR	RG	0	0.05	0	0.15	0.05	0	0.2	0.2	0	0	0	0.25	0	0	0	0	0	0	0	0.9	0	0	0	0	0	0	0	0	0	0	0	0	0	0	0	0
1102	5MPG	P09651	3178	HNRNPA1	A.GLY56	0	0	0.228	G	RG	GF	0	0	0	0.8	0	0	0	0	0	0	0	0.05	0	0	0	0	0	0	0	0	0	0	0	0	0	0	0	0	0	0	0	0	0	0	0	0
1103	5MPG	P09651	3178	HNRNPA1	A.PHE59	1	1	0.518	F	GF	FV	1	0	1	0	0	0	0	0	0	0	0	0	0	0	0	0	0	0	0	0	0	0	0	0	0	0	0	0	0	0	0	0	0	0	1	0
1104	5MPG	P09651	3178	HNRNPA1	A.THR61	0	0	0.075	T	VT	TY	0	0	0.15	0	0	0	0	0	0	0	0	0	0	0	0	0	0	0	0	0	0	0	0.05	0	0	0	0	0	0	0	0	0	0	0	0	0
1105	5MPG	P09651	3178	HNRNPA1	A.ARG82	0	0	0.235	R	GR	RV	0	0	0	0.9	0	0	0	0.05	0	0	0	0	0	0	0	0	0	0	0	0	0	0	0	0.2	0	0	0	0	0	0	0	0	0	0	0	0.15
1106	5MPG	P09651	3178	HNRNPA1	A.GLU85	0	0	0.04	E	VE	EP	0	0	0	1	0	0	0	0	0	0	0	0	0	0	0	0	0	0	0	0	0	0	0	0.3	0	0	0	0	0	0	0	0	0	0	0	0
1107	5MPG	P09651	3178	HNRNPA1	A.LYS87	0	0	0.115	K	PK	KR	0.6	0	0	1	0	0	0	0	0	0	0	0	0	0	0	0	0	0	0	0	0	0	0	0.45	0	0	0	0	0	0	0	0	0	0	0	0
1108	5MPG	P09651	3178	HNRNPA1	A.ARG88	0	0	0.11	R	KR	RA	1	0	0	0	0	0	0	0	0	0	0	0	0	0	0	0	0	0	0	0	0	0	0	0	0.6	0	0	0	0	0	0	0	0	0	0	0
1109	5MPG	P09651	3178	HNRNPA1	A.ALA89	0	0	0.111	A	RA	AV	1	0	1	0	0	0	0	0	0	0	0	0	0	0	0	0	0	0	0	0	0	0	0	0	0	0	0	0	0	0	0	0	0	0	0	0
1110	5MPG	P09651	3178	HNRNPA1	A.VAL90	0	0	0.095	V	AV	VS	1	0	1	0	0	0	0	0	0	0	0	0	0	0	0	0	0	0	0	0	0	0	0	0	0.55	0	1.35	0	0	0	0	0	0	0	0	0
1111	5MPG	P09651	3178	HNRNPA1	A.SER91	1	0	0.101	S	VS	SR	0	0	0.9	0	0	0	0	0	0	0	0	0	0	0	0	0	0	0	0	0	0	0	0	0	0	0	0.1	0	0	0	0	0	0	0	0	0
1112	5MPG	P09651	3178	HNRNPA1	A.ARG92	0	0	0.393	R	SR	RE	0	0.05	1.35	1	0	0	0.15	0	0	0	0	0	0	0	0.05	0.15	0	0	0	0	0	0.05	0.4	0.3	0	0	0.05	0	0	0	0.25	0	0	0	0	0.6
1113	5MPG	P09651	3178	HNRNPA1	A.GLU93	1	0	0.048	E	RE	ED	0	0.05	0	0	0	0	0	0	0	0	0	0	0	0	0	0	0	0	0	0	0	0	0	0	0	0	0	0	0	0	0	0	0	0	0	0
1114	5MPG	P09651	3178	HNRNPA1	A.SER95	0	0	0.273	S	DS	SQ	0.15	0	1	0	0	0	0.1	0	0	0	0.05	0	0.6	0	0	0	0	0	0	0	0	0	0.55	0	0	0	0.15	0	0	0	0	0	0	0	0	0
1115	5MPG	P09651	3178	HNRNPA1	A.GLN96	0	0	0.064	Q	SQ	QR	0	0.05	0.05	0	0	0	0	0	0	0	0.05	0	0	0	0	0.05	0	0	0	0	0	0.05	0	0	0	0	0	0	0	0.05	0	0	0	0	0	0
1116	5MPG	P09651	3178	HNRNPA1	A.ARG97	0	0	0.13	R	QR	R	0.05	0	0.05	0	0.05	0	0.15	0	0	0	0.1	0	0.05	0	0	0	0.1	0	0	0	0	0	0	0	0	0	0	0	0	0	0	0	0	0	0	0
1117	5MPL	P09651	3178	HNRNPA1	A.GLN96	0	0	0.03	Q	SQ	QR	0.1	0	0	0	0	0	0	0	0	0	0	0	0	0	0	0	0	0	0	0	0.05	0	0	0	0	0	0	0	0	0	0	0	0	0	0	0
1118	5MPL	P09651	3178	HNRNPA1	A.PRO98	0	0	0.052	P	RP	PG	0.5	0	0	0	0	0	0	0	0	0	0	0	0	0	0	0	0	0	0	0	0	0	0	0	0.05	0	0	0	0	0	0	0	0	0	0	0
1119	5MPL	P09651	3178	HNRNPA1	A.LYS106	0	0	0.145	K	KK	KI	0	0	1	0	0	0	0	0	0	0	0	0	0	0	0	0	0	0	0	0	0	0	0.35	0	0	0	0	0	0	0	0	0	0	0	0	0
1120	5MPL	P09651	3178	HNRNPA1	A.PHE108	1	1	0.557	F	IF	FV	1	0.15	0	0	0	0	0	0	0	0	0	0	0	0	0	0	0	0	0	0	0	0	0	0	0	0	0	0	0	0	0	0	1	0	0	0
1121	5MPL	P09651	3178	HNRNPA1	A.VAL109	0	0	0.006	V	FV	VG	0	0	0	0	0	0	0	0	0	0.05	0	0	0	0	0	0	0	0	0	0	0	0	0	0	0	0	0	0	0	0	0	0	0	0	0	0
1122	5MPL	P09651	3178	HNRNPA1	A.GLY110	0	0	0.227	G	VG	GG	0	1	0	0	0	0	0	0	0	0	0	0	0	0	0	0	0	0	0	0	0	0	0	0	0	0	0	0	0	0	0	0	0	0	0	0
1123	5MPL	P09651	3178	HNRNPA1	A.GLY111	0	0	0.132	G	GG	GI	0	1	0	0	0	0	0	0	0	0.45	0	0.25	0	0	0	0	0	0.4	0	0	0	0	0	0	0	0	0	0	0	0	0	0	0	0	0	0
1124	5MPL	P09651	3178	HNRNPA1	A.ILE112	0	0	0.081	I	GI	IK	0	0	0	0.6	0	0	0	0	0	0.15	0	0.35	0	0	0	0	0	0	0	0.1	0	0	0	0	0	0	0	0.05	0	0	0	0	0	0	0	0
1125	5MPL	P09651	3178	HNRNPA1	A.LYS113	0	0	0.053	K	IK	KE	0	0	0	0.6	0	0	0	0	0	0.05	0	0	0	0	0	0	0	0	0	0	0	0	0	0.1	0	0	0	0.1	0	0	0	0	0	0	0	0
1126	5MPL	P09651	3178	HNRNPA1	A.GLU114	0	0	0.172	E	KE	ED	0	0	0	0.5	0	0	0	0	0	0	0	0	0	0	0	0	0	0	0	0	0	0	0	0.05	0	0	0	0	0	0	0	0.05	0	0	0	0.05
1127	5MPL	P09651	3178	HNRNPA1	A.ASP115	0	0	0.048	D	ED	DT	0	0	0	0.1	0	0	0	0	0	0	0	0	0	0	0	0	0	0	0	0	0	0	0	0	0	0	0	0	0	0	0	0	0	0	0	0
1128	5MPL	P09651	3178	HNRNPA1	A.THR116	0	0	0.011	T	DT	TE	0	0	0	0.05	0	0	0	0	0	0	0	0	0	0	0	0	0	0	0	0	0	0	0	0	0	0	0	0	0	0	0	0	0	0	0	0
1129	5MPL	P09651	3178	HNRNPA1	A.GLU135	0	0	0.11	E	IE	EI	0	0	0.75	0	0	0	0	0	0	0	0	0	0	0	0	0	0	0	0	0	0	0	0.4	0	0	0	0	0	0	0	0.25	0	0	0	0	0
1130	5MPL	P09651	3178	HNRNPA1	A.MET137	1	0	0.176	M	IM	MT	0	0	0.2	0.65	0	0	0	0	0	0	0	0	0	0	0	0	0	0	0	0	0	0	0	0	0	0	0	0	0	0	0	0	0	0	0	0
1131	5MPL	P09651	3178	HNRNPA1	A.THR138	0	0	0.035	T	MT	TD	0	0	0	0.8	0	0	0	0	0	0	0	0	0	0	0	0	0	0	0	0	0	0	0	0.2	0	0	0	0.3	0	0	0	0	0	0	0	0
1132	5MPL	P09651	3178	HNRNPA1	A.ASP139	0	0	0.077	D	TD	DR	0	0	0	0.6	0	0	0	0	0	0	0	0	0	0	0	0	0	0	0	0	0	0	0	0	0	0	0	0.05	0	0	0	0	0	0	0	0
1133	5MPL	P09651	3178	HNRNPA1	A.ARG140	0	0	0.279	R	DR	RG	0	0	0	1.05	0	0	0.15	0.2	0	0	0	0	0	0	0	0.1	0	0	0	0	0	0	0	0.05	0	0	0	0.15	0	0	0	0	0	0	0	0.25
1134	5MPL	P09651	3178	HNRNPA1	A.LYS144	0	0	0.076	K	GK	KK	0	0	0	0.2	0	0	0	0	0	0	0	0	0	0	0	0	0	0	0	0	0	0	0	0	0	0	0	0	0	0	0	0	0	0	0	0
1135	5MPL	P09651	3178	HNRNPA1	A.LYS145	0	0	0.104	K	KK	KR	0	0	0	0.45	0	0	0	0.05	0	0	0	0	0	0	0	0	0	0	0	0	0	0	0	0	0	0	0	0	0	0	0	0	0	0	0	0
1136	5MPL	P09651	3178	HNRNPA1	A.ARG146	0	0	0.3	R	KR	RG	0	0	0	1.35	0.05	0	0.6	0.15	0	0	0	0.2	0	0	0	0	0	0	0	0.05	0	0	0	0	0	0	0	0.05	0	0	0	0	0	0	0	0.4
1137	5MPL	P09651	3178	HNRNPA1	A.GLY147	0	0	0.287	G	RG	GF	0	0	0	0.7	0	0	0	0	0	0	0	0	0	0	0	0	0	0	0	0.15	0	0	0	0	0	0	0	0	0	0	0	0	0	0	0	0
1138	5MPL	P09651	3178	HNRNPA1	A.PHE148	0	0	0.364	F	GF	FA	0	0	0	0	0	0	0	0	0	0.2	0	0	0	0	0	0	0	0	0	0	0	0	0	0	0	0	0	0	0	0	0	0	0.05	0	0	0
1139	5MPL	P09651	3178	HNRNPA1	A.PHE150	1	1	0.563	F	AF	FV	1	0	1	0	0	0	0	0	0	0	0	0	0	0	0	0	0	0	0	0	0	0	0	0	0	0	0	0	0	0	0	0	0	0	1	0
1140	5MPL	P09651	3178	HNRNPA1	A.TYR167	1	0	0.225	Y	KY	YH	0	0.3	0	0	0	0	0	0	0	0	0	0	0	0	0	0	0	0	0	0	0	0.25	0	0	0	0	0	0	0	0.05	0	0	0	0	0	0
1141	5MPL	P09651	3178	HNRNPA1	A.GLU176	0	0	0.167	E	CE	EV	0	1	0	0	0	0	0	0	0	0	0	0	0	0	0	0	0	0	0	0	0	0.1	0	0	0	0	0	0	0	0	0	0	0	0.75	0	0
1142	5MPL	P09651	3178	HNRNPA1	A.ARG178	0	0	0.145	R	VR	RK	1	1	0	0	0	0	0	0	0	0	0	0	0	0.05	0	0	0	0	0	0	0.4	0.55	0	0	0	0	0	0	0.15	0	0	0	0	0.1	0	0
1143	5MPL	P09651	3178	HNRNPA1	A.LYS179	0	0	0.096	K	RK	KA	1	0	0	0	0	0	0	0	0	0	0	0	0	0	0	0	0	0	0	0	0	0	0	0	1.15	0	0	0	0	0	0	0	0	0	0	0
1144	5MPL	P09651	3178	HNRNPA1	A.ALA180	0	0	0.153	A	KA	AL	1	0	1	0	0	0	0	0	0	0	0	0	0	0	0	0	0	0	0	0	0	0	0	0	0	0	0.05	0	0	0	0	0	0	0	0	0
1145	5MPL	P09651	3178	HNRNPA1	A.LEU181	0	0	0.27	L	AL	LS	1	0	1	0	0	0	0	0	0	0	0	0	0	0	0	0	0	0	0	0	0	0	0	0	1	0	1.95	0	0	0	0	0	0	0	0	0
1146	5MPL	P09651	3178	HNRNPA1	A.SER182	0	0	0.07	S	LS	SK	0	0	1	0	0	0	0	0	0	0	0	0	0	0	0	0	0	0	0	0	0	0	0	0	0	0	0	0	0	0	0	0	0	0	0	0
1147	5MPL	P09651	3178	HNRNPA1	A.LYS183	0	0	0.191	K	SK	KQ	0	0	1	0.2	0	0	0	0.8	0	0	0	0	0	0	0	0.05	0	0	0	0	0	0	0	0.05	0	0	0	0	0	0	0	0	0	0	0	0
1148	5MPL	P09651	3178	HNRNPA1	A.GLN184	0	0	0.145	Q	KQ	QE	0	0	0	0.15	0	0	0	0	0	0	0	0	0	0	0	0	0	0	0	0	0	0	0	0	0	0	0	0	0	0	0	0	0	0	0	0
1149	5MPL	P09651	3178	HNRNPA1	A.MET186	0	0	0.173	M	EM	MA	1	0	1	0.05	0	0	0	0	0	0	0	0	0	0	0	0	0	0	0	0	0	0	0	0	0	0	0	0	0	0	0	0	0	0	0	0
1150	5MPL	P09651	3178	HNRNPA1	A.ALA187	0	0	0.043	A	MA	AS	0	0	0	0.1	0	0	0	0	0	0	0	0	0	0	0	0	0	0	0	0	0	0	0	0	0	0	0	0	0	0	0	0	0	0	0	0
1151	5MPL	P09651	3178	HNRNPA1	A.ARG194	0	0	0.013	R	QR	RG	0	0	0	0.05	0	0	0	0	0	0	0	0	0	0	0	0	0	0	0	0	0	0	0	0	0	0	0	0	0	0	0	0	0	0	0	0
1152	5MPL	P09651	3178	HNRNPA1	A.ARG196	0	0	0.106	R	GR	R	0	0.05	0	0	0	0	0	0	0	0	0	0	0	0	0	0	0	0.05	0	0	0	0	0	0	0	0	0	0	0	0	0	0	0	0	0	0
1153	5U9B	Q9NR56	4154	MBNL1	A.MET1	0	0	0.191	M	M	MA	0	0.05	0	0.05	0	0	0	0	0	0	0	0.1	0	0	0	0	0	0	0	0	0	0	0	0	0	0	0	0	0	0	0	0	0	0	0	0
1154	5U9B	Q9NR56	4154	MBNL1	A.ALA2	0	0	0.052	A	MA	AV	0	0	0.05	0.05	0	0	0	0	0	0	0	0.05	0	0	0	0	0	0	0	0	0	0	0	0	0	0	0	0	0	0	0	0	0	0	0	0
1155	5U9B	Q9NR56	4154	MBNL1	A.VAL3	0	0	0.038	V	AV	VS	0	0	0	0.1	0	0	0	0	0	0	0	0	0	0	0	0	0	0	0	0	0	0	0	0	0	0	0	0	0	0	0	0	0	0	0	0
1156	5U9B	Q9NR56	4154	MBNL1	A.SER4	0	0	0.059	S	VS	SV	0	0	0	0.05	0	0	0.05	0.05	0	0	0	0	0	0	0	0	0	0	0	0	0	0	0	0	0	0	0	0	0	0	0	0	0	0	0	0
1157	5U9B	Q9NR56	4154	MBNL1	A.VAL5	0	0	0.205	V	SV	VT	0	0.1	0	0.15	0	0	0	0	0	0	0	0	0	0	0	0	0	0	0	0	0	0	0	0	0	0	0	0	0	0	0	0	0	0	0	0
1158	5U9B	Q9NR56	4154	MBNL1	A.THR6	0	0	0.132	T	VT	TP	0	0.05	0	0.05	0	0	0	0	0	0.05	0.05	0	0	0	0	0	0	0	0	0	0	0	0	0	0	0	0	0	0	0	0	0	0	0	0	0
1159	5U9B	Q9NR56	4154	MBNL1	A.PRO7	0	0	0.159	P	TP	PI	0	0.05	0	0.2	0	0	0	0	0	0	0	0	0	0	0	0	0	0	0	0	0	0	0	0	0	0.05	0	0	0	0	0	0	0	0	0	0
1160	5U9B	Q9NR56	4154	MBNL1	A.ILE8	0	0	0.105	I	PI	IR	0	0.25	0	0.4	0	0	0	0	0	0	0	0.05	0	0	0	0	0	0	0	0.05	0	0	0	0	0	0	0	0	0	0	0	0	0	0	0	0
1161	5U9B	Q9NR56	4154	MBNL1	A.ARG9	0	0	0.28	R	IR	RD	0	0.05	0	1.05	0	0.5	0.05	1.3	0	0.1	0	0	0	0.05	0	0.1	0	0	0	0	0	0	0	0.05	0	0	0	0.1	0	0	0	0	0	0	0	0.1
1162	5U9B	Q9NR56	4154	MBNL1	A.ASP10	0	0	0.289	D	RD	DT	0	0.05	0.1	1.15	0	0	0	0	0	0	0	0	0	0	0	0	0	0	0	0	0	0	0	0	0	0	0	0.45	0	0	0	0	0	0	0	0.05
1163	5U9B	Q9NR56	4154	MBNL1	A.THR11	0	0	0.16	T	DT	TK	0	0.25	0.05	1.1	0	0	0	0.05	0	0	0	0.1	0	0	0.05	0	0	0	0.05	0	0	0.1	0	0	0	0	0	0	0	0	0	0	0	0	0	0
1164	5U9B	Q9NR56	4154	MBNL1	A.LYS12	0	0	0.05	K	TK	KW	0	0	0.1	0.05	0	0	0	0	0	0	0	0.05	0	0	0	0	0	0	0	0	0	0	0	0	0	0	0	0	0	0	0	0	0	0	0	0
1165	5U9B	Q9NR56	4154	MBNL1	A.TRP13	1	0	0.298	W	KW	WL	0	0	0	2.35	0	0	0	0	0	0	0	0	0	0	0	0.8	0	0	0	0	0	0	0	0.45	0	0	0	0	0	0	0	0.45	0	0	0	1
1166	5U9B	Q9NR56	4154	MBNL1	A.LEU14	0	0	0.157	L	WL	LT	0	1	0	1	0	0	0	0	0	0	0	0	0	0	0	0	0	0	0	0	0	0	0	0	0	0	0	0	0	0	0	0	0	0	0	0
1167	5U9B	Q9NR56	4154	MBNL1	A.GLN23	0	0	0.017	Q	FQ	QR	0	0	0	0.05	0	0	0	0	0	0	0	0	0	0	0	0	0	0	0	0	0	0	0	0.05	0	0	0	0	0	0	0	0.05	0	0	0	0
1168	5U9B	Q9NR56	4154	MBNL1	A.SER42	0	0	0.017	S	KS	SC	0	0	0.05	0	0	0	0	0	0	0	0	0	0	0	0	0	0	0	0	0	0	0	0	0	0	0	0	0	0	0	0	0	0	0	0	0
1169	5U9B	Q9NR56	4154	MBNL1	A.GLN44	0	0	0.181	Q	CQ	QV	0	0.95	0	0.15	0	0	0	0	0	0	0	0	0	0.25	0	0	0	0	0	0	0	0.1	0	0.1	0	0.1	0	0	0	0	0	0.05	0	0.25	0	0
1170	5U9B	Q9NR56	4154	MBNL1	A.VAL45	0	0	0.031	V	QV	VE	0	0.2	0	0	0	0	0	0	0	0	0	0	0	0	0	0	0	0	0	0	0	0	0	0	0	0.05	0	0	0	0	0	0	0	0	0	0
1171	5U9B	Q9NR56	4154	MBNL1	A.GLU46	0	0	0.093	E	VE	EN	0	1	0.05	0.25	0	0	0	0	0	0	0	0	0	0	0	0	0	0	0	0	0	0.65	0	0.15	0	0	0	0	0	0.35	0	0.1	0	0	0	0
1172	5U9B	Q9NR56	4154	MBNL1	A.ASN47	0	0	0.1	N	EN	NG	0	0.05	0.1	0.1	0	0	0	0	0	0	0	0	0	0	0	0	0	0.05	0	0	0	0	0.05	0.05	0	0	0	0	0	0	0	0	0	0	0	0
1173	5U9B	Q9NR56	4154	MBNL1	A.GLY48	0	0	0.152	G	NG	GR	0	0	0	0.05	0	0	0	0	0	0	0	0	0	0	0	0	0	0	0	0.05	0	0	0	0	0	0	0	0	0	0	0	0	0	0	0	0
1174	5U9B	Q9NR56	4154	MBNL1	A.ARG49	0	0	0.111	R	GR	RV	0	0.05	0.1	0	0	0	0	0	0	0	0	0	0	0	0	0	0	0	0	0	0	0	0.25	0	0	0	0	0	0	0	0.05	0	0	0	0	0
1175	5U9B	Q9NR56	4154	MBNL1	A.ILE51	0	0	0.051	I	VI	IA	0	1.6	0	0.05	0	0	0	0	0	0	0	0	0	0	0	0	0	0	0	0	0	0	0	0	0	0	0	0	0	0	0	0	0	0	0	0
1176	5U9B	Q9NR56	4154	MBNL1	A.ALA52	0	0	0.009	A	IA	AC	0	1	0	0	0	0	0	0	0	0	0	0	0	0	0	0	0	0	0	0	0	0	0	0	0	1	0	0	0	0	0	0	0	0	0	0
1177	5U9B	Q9NR56	4154	MBNL1	A.CYS53	0	0	0.154	C	AC	CF	0	1	0	0	0	0	0	0	0	0	0	0	0	0	0	0	0	0	0	0	0	0	0	0	0	0	0	0	0	0	0	0	0	0	0	0
1178	5U9B	Q9NR56	4154	MBNL1	A.PHE54	0	0	0.398	F	CF	FD	0	1	0	0.1	0	0	0	0	0	0	0	0	0	0	0	0	0	0	0	0	0	0	0	0	0	1.3	0	0	0	0	0	0	0	0.25	0	0
1179	5U9B	Q9NR56	4154	MBNL1	A.ASP55	0	0	0.08	D	FD	DS	0	1	0	0	0	0	0.05	0	0	0	0	0	0	0.05	0	0	0	0	0	0	0	0.05	0	0	0	0.85	0	0	0	0	0	0	0	0	0	0
1180	5U9B	Q9NR56	4154	MBNL1	A.LEU57	0	0	0.039	L	SL	LK	0	0.05	0	0.05	0	0	0	0	0	0	0	0	0	0	0	0	0	0	0	0	0	0	0	0	0	0.05	0	0	0	0	0	0	0	0	0	0
1181	5U9B	Q9NR56	4154	MBNL1	A.LYS58	0	0	0.201	K	LK	KG	0	0.1	0	0.4	0	0.05	0	0	0	0	0	0	0	0	0	0.2	0	0	0	0	0	0	0	0	0	0.05	0	0	0	0	0	0	0	0	0	0
1182	5U9B	Q9NR56	4154	MBNL1	A.ARG60	0	0	0.033	R	GR	RC	0	0	0.05	0	0	0	0	0	0	0	0	0	0	0	0	0	0	0	0	0	0	0	0	0	0	0	0	0	0	0	0	0	0	0	0	0
1183	5U9B	Q9NR56	4154	MBNL1	A.CYS61	0	0	0.182	C	RC	CS	0	0	0.05	0	0	0	0	0	0	0	0	0	0	0	0	0	0	0	0	0	0	0	0	0	0	0	0.05	0	0	0	0	0	0	0	0	0
1184	5U9B	Q9NR56	4154	MBNL1	A.SER62	0	0	0.1	S	CS	SR	0	0	0.1	0	0	0	0	0	0	0	0	0	0	0	0	0	0	0	0	0	0	0	0	0	0	0	0	0	0	0	0	0	0	0	0	0
1185	5U9B	Q9NR56	4154	MBNL1	A.ARG63	0	0	0.308	R	SR	RE	0	0.7	0.8	0.05	0	0	0.05	0	0	0	0	0	0	0.35	0.9	0	0	0	0	0	0	0.1	0.05	0	0	0	0	0	0	0.05	0	0	0	0.15	0.4	0
1186	5U9B	Q9NR56	4154	MBNL1	A.GLU64	0	0	0.288	E	RE	EN	0	0.1	0.65	0.1	0	0	0	0	0	0	0	0	0	0	0	0	0	0	0.05	0	0	0	0.35	0	0	0	0.05	0.05	0	0	0.2	0	0	0	0.15	0
1187	5U9B	Q9NR56	4154	MBNL1	A.ASN65	0	0	0.312	N	EN	NC	0	0.1	0.95	0.1	0	0.1	0	0.2	0	0	0	0	0	0	0.05	0	0	0	0	0	0	0.05	0.5	0	0	0	0.35	0	0	0	0.15	0	0	0.05	0.05	0
1188	5U9B	Q9NR56	4154	MBNL1	A.CYS66	0	0	0.18	C	NC	CK	0	0	0.25	0	0	0	0	0	0	0	0	0	0	0	0	0	0	0	0	0	0	0	0	0	0	0	0	0	0	0	0	0	0	0	0	0
1189	5U9B	Q9NR56	4154	MBNL1	A.LYS67	1	0	0.182	K	CK	KY	0	0.35	0.95	0.05	0	0.35	0.35	0.05	0	0	0	0	0	0.5	0.05	0.1	0	0	0	0	0	0	0.15	0	0	0	0.05	0	0	0	0	0	0	0	0	0
1190	5U9B	Q9NR56	4154	MBNL1	A.TYR68	1	1	0.542	Y	KY	YL	0	1.15	1	0.1	0	0.05	0.15	0	0	0	0	0	0	0.4	0.3	0	0	0	0	0	0	0.1	0	0	0	0	0	0	0	0.1	0	0	0	1	0	0
1191	5U9B	Q9NR56	4154	MBNL1	A.PRO73	0	0	0.07	P	PP	PH	0	0.05	0	0	0	0	0	0	0	0	0	0	0	0	0	0	0	0	0	0	0	0	0	0	0	0	0	0	0	0	0	0	0	0	0	0
1192	5U9B	Q9NR56	4154	MBNL1	A.HIS74	0	0	0.02	H	PH	HL	0	0	0	0	0	0	0	0	0	0	0	0	0	0	0	0	0	0.05	0	0	0	0	0	0	0	0	0	0	0	0	0	0	0	0	0	0
1193	5U9B	Q9NR56	4154	MBNL1	A.LYS76	0	0	0.015	K	LK	KT	0	0.1	0	0	0	0	0	0	0	0	0	0	0	0	0	0	0	0	0	0	0	0	0	0	0	0	0	0	0	0	0	0	0	0	0	0
1194	5U9B	Q9NR56	4154	MBNL1	A.THR77	0	0	0.031	T	KT	TQ	0	0.1	0	0	0	0	0	0	0	0	0	0	0	0	0	0	0	0	0	0	0	0.05	0	0	0	0	0	0	0	0	0	0	0	0	0	0
1195	5U9B	Q9NR56	4154	MBNL1	A.LEU79	0	0	0.072	L	QL	LE	0	0	0	0.2	0	0	0	0	0	0	0	0	0	0	0	0	0	0	0	0	0	0	0	0	0	0	0	0	0	0	0	0	0	0	0	0
1196	5U9B	Q9NR56	4154	MBNL1	A.GLU80	0	0	0.175	E	LE	EI	0	0.2	0	0.55	0	0	0	0	0	0	0	0	0	0	0	0	0	0	0	0	0	0.2	0	0.1	0	0	0	0.1	0	0.15	0	0.1	0	0	0	0.05
1197	5U9B	Q9NR56	4154	MBNL1	A.ILE81	0	0	0.031	I	EI	IN	0	0.05	0	0	0	0	0	0	0	0	0	0	0	0	0	0	0	0	0	0	0	0	0	0	0	0	0	0	0	0	0	0	0	0	0	0
1198	5U9B	Q9NR56	4154	MBNL1	A.GLY83	0	0	0.224	G	NG	GR	0	0	0	1.45	0	0	0	0	0	0	0	0	0	0	0	0	0	0	0	0	0	0	0	0	0	0	0	0.05	0	0	0	0	0	0	0	0
1199	5U9B	Q9NR56	4154	MBNL1	A.ARG84	0	0	0.338	R	GR	RN	0	0.05	0	1.4	0	0.25	0	0.15	0	0	0	0	0	0	0	0.55	0	0	0	0	0	0	0	0.3	0	0	0	0	0	0	0	0	0	0	0	0.45
1200	5U9B	Q9NR56	4154	MBNL1	A.ASN86	0	0	0.133	N	NN	NL	0	0.15	0.05	1.05	0	0	0	0	0	0	0	0	0	0	0	0	0	0	0	0	0	0.05	0.1	0.9	0	0	0	0	0	0.05	0.05	0.7	0	0	0	0
1201	5U9B	Q9NR56	4154	MBNL1	A.LEU87	0	0	0.096	L	NL	LI	0	0.15	0	2.15	0	0	0	0	0	0.1	0	0	0	0	0	0	0	0	0	0	0	0	0	0	0	0.05	0	0.05	0	0	0	0	0	0	0	0
1202	5U9B	Q9NR56	4154	MBNL1	A.ILE88	0	0	0.094	I	LI	IQ	0	0.05	0	0.65	0	0	0	0	0	0.05	0	0	0	0	0	0	0	0	0	0	0	0	0	0	0	0.05	0	0	0	0	0	0	0	0	0	0
1203	5U9B	Q9NR56	4154	MBNL1	A.GLN89	0	0	0.074	Q	IQ	QQ	0	0.25	0	0.1	0	0	0	0	0	0	0	0	0	0.1	0	0	0	0	0	0	0	0.05	0	0.1	0	0	0	0	0	0	0	0.1	0	0	0	0
1204	5U9B	Q9NR56	4154	MBNL1	A.GLN90	0	0	0.158	Q	QQ	QK	0	0.05	0	0.05	0	0.1	0	0	0	0	0	0	0	0	0	0	0	0	0	0	0	0	0	0	0	0	0	0	0	0	0	0	0	0	0	0
1205	5U9B	Q9NR56	4154	MBNL1	A.LYS91	0	0	0.118	K	QK	KN	0	0.05	0.05	0.05	0	0.1	0	0	0	0	0	0	0	0.05	0	0	0	0	0	0	0	0	0	0.05	0	0	0	0	0	0	0	0	0	0	0	0
1206	5U9B	Q9NR56	4154	MBNL1	A.ASN92	0	0	0.083	N	KN	N	0	0.05	0	0.15	0	0	0	0.05	0	0	0	0	0	0	0	0.05	0	0	0	0	0	0.05	0	0.05	0	0	0	0	0	0.05	0	0	0	0	0	0
1207	5WWW	Q5U5Q3	51320	MEX3C	A.SER241	0	0	0.052	S	SS	SE	0	0	0	1	0	0	0	0	0	0	0	0	0	0	0	0	0	0	0	0	0	0	0	1	0	0	0	0	0	0	0	0	0	0	0	0
1208	5WWW	Q5U5Q3	51320	MEX3C	A.GLU242	0	0	0.03	E	SE	EH	0	0	0	1	0	0	0	0	0	0	0	0	0	0	0	0	0	0	0	0	0	0	0	1	0	0	0	0	0	0	0	1	0	0	0	0
1209	5WWW	Q5U5Q3	51320	MEX3C	A.VAL244	0	0	0.079	V	HV	VA	0	0	0	1	0	0	0	0	0	0	0	0	0	0	0	0	0	0	0	0	0	0	0	0	0	0	0	0	0	0	0	0	0	0	0	0
1210	5WWW	Q5U5Q3	51320	MEX3C	A.ALA245	0	0	0.087	A	VA	AE	0	0	0	2	0	0	0	0	0	0	0	0	0	0	0	0	0	0	0	0	0	0	0	0	0	0	0	0	0	0	0	0	0	0	0	0
1211	5WWW	Q5U5Q3	51320	MEX3C	A.GLU246	0	0	0.238	E	AE	EI	0	0	0	2	0	0	0	0	0	0	0	0	0	0	0	1	0	0	0	0	0	0	0	0	0	0	0	0	0	0	0	0	0	0	0	1
1212	5WWW	Q5U5Q3	51320	MEX3C	A.VAL248	0	0	0.009	V	IV	VG	1	0	0	0	0	0	0	0	0	0	0	0	0	0	0	0	0	0	0	0	0	0	0	0	0	0	0	0	0	0	0	0	0	0	0	0
1213	5WWW	Q5U5Q3	51320	MEX3C	A.GLN251	0	0	0.005	Q	RQ	QG	0	0	0	0	0	0	0	0	1	0	0	0	0	0	0	0	0	0	0	0	0	0	0	0	0	0	0	0	0	0	0	0	0	0	0	0
1214	5WWW	Q5U5Q3	51320	MEX3C	A.GLY252	0	0	0.127	G	QG	GC	1	0	0	0	0	0	0	0	0	0	0	0	0	0	0	0	0	0	0	0	0	0	0	0	0	0	0	0	0	0	0	0	0	0	0	0
1215	5WWW	Q5U5Q3	51320	MEX3C	A.LYS254	0	0	0.111	K	CK	KI	0	0	0	1	0	0	0	0	0	0	0	0	0	0	0	0	0	0	0	0	0	0	0	1	0	0	0	0	0	0	0	0	0	0	0	0
1216	5WWW	Q5U5Q3	51320	MEX3C	A.ILE255	0	0	0.012	I	KI	IK	1	0	0	0	0	0	0	0	0	0	0	0	0	0	0	0	0	0	0	0	0	0	0	0	0	0	0	0	0	0	0	0	0	0	0	0
1217	5WWW	Q5U5Q3	51320	MEX3C	A.LYS256	0	0	0.142	K	IK	KA	1	0	0	0	0	0	0	0	0	0	0	0	0	0	0	0	0	0	0	0	0	0	0	0	0	0	0	0	0	0	0	0	0	0	0	0
1218	5WWW	Q5U5Q3	51320	MEX3C	A.ARG259	0	0	0.058	R	LR	RA	1	0	1	0	0	0	0	0	0	0	0	0	0	0	0	0	0	0	0	0	1	0	0	0	0	0	0	0	1	0	0	0	0	0	0	0
1219	5WWW	Q5U5Q3	51320	MEX3C	A.TYR265	0	0	0.405	Y	TY	YI	0	0	1	0	0	0	0	0	0	0	0	0	0	0	0	0	0	0	0	0	0	0	0	0	0	0	0	0	0	0	0	0	0	0	0	0
1220	5WWW	Q5U5Q3	51320	MEX3C	A.ILE266	0	0	0.118	I	YI	IK	1	0	1	0	0	0	0	0	0	0	0	0	0	0	0	0	0	0	0	0	0	0	0	0	1	0	2	0	0	0	0	0	0	0	0	0
1221	5WWW	Q5U5Q3	51320	MEX3C	A.LYS267	0	0	0.113	K	IK	KT	1	0	1	0	0	0	0	0	0	0	0	0	0	0	0	0	0	0	0	0	0	0	0	0	0	0	0	0	0	0	0	0	0	0	0	0
1222	5WWW	Q5U5Q3	51320	MEX3C	A.THR268	0	0	0.181	T	KT	TP	1	0	1	1	0	0	0	0	0	0	0	0	0	0	0	0	0	0	0	0	2	0	0	0	0	0	1	0	0	0	0	0	0	0	0	0
1223	5WWW	Q5U5Q3	51320	MEX3C	A.PRO269	0	0	0.13	P	TP	PV	0	0	0	1	0	0	0	0	0	0	0	0	0	0	0	0	0	0	0	0	0	0	0	0	0	0	0	1	0	0	0	0	0	0	0	0
1224	5WWW	Q5U5Q3	51320	MEX3C	A.VAL270	0	0	0.059	V	PV	VR	0	0	0	1	0	0	0	0	0	0	0	0	0	0	0	0	0	0	0	0	0	0	0	0	0	0	0	0	0	0	0	0	0	0	0	0
1225	5WWW	Q5U5Q3	51320	MEX3C	A.ARG271	1	0	0.163	R	VR	RG	0	0	0	1	0	0	0	1	0	0	0	0	0	0	0	0	0	0	0	0	0	0	0	0	0	0	0	0	0	0	0	0	0	0	0	0
1226	5WWW	Q5U5Q3	51320	MEX3C	A.HIS299	0	0	0.072	H	EH	HF	0	0	0	1	0	0	0	0	0	0	0	0	0	0	0	0	0	0	0	0	0	0	0	1	0	0	0	0	0	0	0	1	0	0	0	0
1227	5WWW	Q5U5Q3	51320	MEX3C	A.PHE300	0	0	0.175	F	HF	FS	0	0	0	1	0	0	0	0	0	0	0	0	0	0	0	0	0	0	0	0	0	0	0	0	0	0	0	0	0	0	0	0	0	0	0	0
1228	5WWW	Q5U5Q3	51320	MEX3C	A.ILE303	0	0	0.065	I	MI	IR	0	0	0	1	0	0	0	0	0	0	0	0	0	0	0	0	0	0	0	0	0	0	0	0	0	0	0	0	0	0	0	0	0	0	0	0
1229	5WWW	Q5U5Q3	51320	MEX3C	A.ARG304	0	0	0.129	R	IR	RA	0	0	0	2	0	0	0	2	0	0	0	0	0	0	0	0	0	0	0	0	0	0	0	0	0	0	0	0	0	0	0	0	0	0	0	0
1230	5YTT	P67809	4904	YBX1	A.LYS64	0	0	0.052	K	VK	KW	0	0	0	1	0	0	0	0	0	0	0	0	0	0	0	0	0	0	0	0	0	0	0	0	0	0	0	0	0	0	0	0	0	0	0	0
1231	5YTT	P67809	4904	YBX1	A.TRP65	0	0	0.378	W	KW	WF	0	0	1	1	0	0	0	0	0	0	0	0	0	0	0	0	0	0	0	0	0	0	0	1	0	0	0	0	0	0	0	1	0	0	1	0
1232	5YTT	P67809	4904	YBX1	A.ASN67	0	0	0.083	N	FN	NV	0	0	1	0	0	0	0	0	0	0	0	0	0	0	0	0	0	0	0	0	0	0	0	0	0	0	0	0	0	0	0	0	0	0	0	0
1233	5YTT	P67809	4904	YBX1	A.ARG69	1	0	0.092	R	VR	RN	0	0	0	1	0	0	0	0	0	0	0	0	0	0	0	0	0	0	0	0	0	0	0	0	0	0	0	0	0	0	0	0	0	0	0	0
1234	5YTT	P67809	4904	YBX1	A.ASN70	0	0	0.153	N	RN	NG	0	0	0	1	0	0	0	0	0	0	0	0	0	0	1	0	0	0	0	0	0	0	0	0	0	0	0	0	0	0	0	0	0	0	0	0
1235	5YTT	P67809	4904	YBX1	A.GLY71	0	0	0.184	G	NG	GY	0	0	0	1	0	0	0	0	0	0	0	0	0	0	0	0	0	0	0	0	0	0	0	0	0	0	0	0	0	0	0	0	0	0	0	0
1236	5YTT	P67809	4904	YBX1	A.PHE74	1	1	0.585	F	GF	FI	1	0	0	1	0	0	0	0	0	0	0	0	0	0	0	0	0	0	0	0	0	0	0	0	0	0	0	0	0	0	0	0	0	0	0	1
1237	5YTT	P67809	4904	YBX1	A.ASP83	0	0	0.042	D	ED	DV	0	0	0	1	0	0	0	0	0	0	0	0	0	0	0	0	0	0	0	0	0	0	0	1	0	0	0	0	0	0	0	1	0	0	0	0
1238	5YTT	P67809	4904	YBX1	A.PHE85	1	1	0.534	F	VF	FV	1	1	0	0	0	0	0	0	0	0	0	0	0	0	0	0	0	0	0	0	0	0	0	0	0	0	0	0	0	0	0	0	1	0	0	0
1239	5YTT	P67809	4904	YBX1	A.HIS87	1	0	0.22	H	VH	HQ	0	1	0	0	0	0	0	0	0	0	0	0	0	0	0	0	0	0	0	0	0	0	0	0	0	0	0	0	0	0	0	0	0	1	0	0
1240	5YTT	P67809	4904	YBX1	A.GLN88	1	0	0.045	Q	HQ	QT	0	0	0	1	0	0	0	0	0	0	0	0	0	0	0	0	0	0	0	0	0	0	0	1	0	0	0	0	0	0	0	1	0	0	0	0
1241	5YTT	P67809	4904	YBX1	A.THR89	0	0	0.019	T	QT	TA	0	1	0	0	0	0	0	0	0	0	0	0	0	0	0	0	0	0	0	0	0	0	0	0	0	0	0	0	0	0	0	0	0	0	0	0
1242	5YTT	P67809	4904	YBX1	A.LYS118	0	0	0.016	K	EK	KG	1	0	0	0	0	0	0	0	0	0	0	0	0	0	0	0	0	0	0	0	0	0	0	0	0	0	0	0	0	0	0	0	0	0	0	0
1243	5YTT	P67809	4904	YBX1	A.GLY119	0	0	0.109	G	KG	GA	1	0	0	0	0	0	0	0	0	0	0	0	0	0	0	0	0	0	0	0	0	0	0	0	1	0	0	0	0	0	0	0	0	0	0	0
1244	5YTT	P67809	4904	YBX1	A.ALA120	0	0	0.034	A	GA	AE	1	0	0	0	0	0	0	0	0	0	0	0	0	0	0	0	0	0	0	0	0	0	0	0	0	0	0	0	0	0	0	0	0	0	0	0
1245	5YTT	P67809	4904	YBX1	A.GLU121	0	0	0.047	E	AE	EA	1	0	0	0	0	0	0	0	0	0	0	0	0	0	0	0	0	0	0	0	1	0	0	0	0	0	0	0	1	0	0	0	0	0	0	0
1246	5ZC9	P60842	1973	EIF4A1	A.PHE34	0	0	0.243	F	SF	FD	1	0	0	0	0	0	0	0	0	0	0	0	0	0	0	0	0	0	0	0	0	0	0	0	0	0	0	0	0	0	0	0	0	0	0	0
1247	5ZC9	P60842	1973	EIF4A1	A.PHE52	0	1	0.52	F	GF	FE	1	0	0	0	0	0	0	0	0	0	0	0	0	0	0	0	0	0	0	0	0	0	0	0	0	0	0	0	0	0	0	0	1	0	0	0
1248	5ZC9	P60842	1973	EIF4A1	A.GLU53	0	0	0.012	E	FE	EK	1	0	0	0	0	0	0	0	0	0	0	0	0	0	0	0	0	0	0	0	0	0	0	0	0	0	0	0	0	0	0	0	0	0	0	0
1249	5ZC9	P60842	1973	EIF4A1	A.LYS54	0	0	0.025	K	EK	KP	1	0	0	0	0	0	0	0	0	0	0	0	0	0	0	0	0	0	0	0	0	0	0	0	1	0	0	0	0	0	0	0	0	0	0	0
1250	5ZC9	P60842	1973	EIF4A1	A.PRO55	0	0	0.172	P	KP	PS	1	0	0	0	0	0	0	0	0	0	0	0	0	0	0	0	0	0	0	0	0	0	0	0	0	0	0	0	0	0	0	0	0	0	0	0
1251	5ZC9	P60842	1973	EIF4A1	A.SER56	0	0	0.006	S	PS	SA	1	0	0	0	0	0	0	0	0	0	0	0	0	0	0	0	0	0	0	0	0	0	0	0	0	0	0	0	0	0	0	0	0	0	0	0
1252	5ZC9	P60842	1973	EIF4A1	A.GLN59	0	0	0.006	Q	IQ	QQ	1	0	0	0	0	0	0	0	0	0	0	0	0	0	0	0	0	0	0	0	2	0	0	0	0	0	0	0	1	0	0	0	0	0	0	0
1253	5ZC9	P60842	1973	EIF4A1	A.SER78	0	0	0.033	S	QS	SG	1	0	0	0	0	0	0	0	0	0	0	0	0	0	0	0	0	0	0	0	0	0	0	0	0	0	0	0	0	0	0	0	0	0	0	0
1254	5ZC9	P60842	1973	EIF4A1	A.GLY79	0	0	0.144	G	SG	GT	1	0	0	0	0	0	0	0	0	0	0	0	0	0	0	0	0	0	0	0	0	0	0	0	0	0	0	0	0	0	0	0	0	0	0	0
1255	5ZC9	P60842	1973	EIF4A1	A.THR80	0	0	0.022	T	GT	TG	1	0	0	0	0	0	0	0	0	0	0	0	0	0	0	0	0	0	0	0	0	0	0	0	0	0	0	0	0	0	0	0	0	0	0	0
1256	5ZC9	P60842	1973	EIF4A1	A.GLY81	0	0	0.072	G	TG	GK	1	0	0	0	0	0	0	0	0	0	0	0	0	0	0	0	0	0	0	0	0	0	0	0	0	0	0	0	0	0	0	0	0	0	0	0
1257	5ZC9	P60842	1973	EIF4A1	A.LYS82	0	0	0.027	K	GK	KT	1	0	0	0	0	0	0	0	0	0	0	0	0	0	0	0	0	0	0	0	0	0	0	0	0	0	0	0	0	0	0	0	0	0	0	0
1258	5ZC9	P60842	1973	EIF4A1	A.THR83	0	0	0.026	T	KT	TA	1	0	0	0	0	0	0	0	0	0	0	0	0	0	0	0	0	0	0	0	0	0	0	0	0	0	0	0	0	0	0	0	0	0	0	0
1259	5ZC9	P60842	1973	EIF4A1	A.PRO108	0	0	0.011	P	AP	PT	0	0	0	0	0	0	0	0	0	0	0	0	0	0	0	0	0	0	1	0	0	0	0	0	0	0	0	0	0	0	0	0	0	0	0	0
1260	5ZC9	P60842	1973	EIF4A1	A.ARG110	0	0	0.143	R	TR	RE	0	0	0	0	0	0	2	0	1	0	0	0	0	0	0	0	0	0	0	0	0	0	0	0	0	0	0	0	0	0	0	0	0	0	0	0
1261	5ZC9	P60842	1973	EIF4A1	A.GLY136	0	0	0.184	G	IG	GG	0	0	0	0	0	0	0	0	0	0	1	0	0	0	0	0	0	0	0	0	0	0	0	0	0	0	0	0	0	0	0	0	0	0	0	0
1262	5ZC9	P60842	1973	EIF4A1	A.GLY137	0	0	0.09	G	GG	GT	0	0	0	0	0	0	0	0	1	0	0	0	0	0	0	0	0	0	0	0	0	0	0	0	0	0	0	0	0	0	0	0	0	0	0	0
1263	5ZC9	P60842	1973	EIF4A1	A.THR158	0	0	0.073	T	GT	TP	0	0	0	0	0	0	1	0	0	0	0	0	0	0	0	0	0	0	0	0	0	0	0	0	0	0	0	0	0	0	0	0	0	0	0	0
1264	5ZC9	P60842	1973	EIF4A1	A.GLY160	0	0	0.199	G	PG	GR	0	0	1	0	0	0	0	0	1	0	0	0	0	0	0	0	1	0	0	0	0	0	0	0	0	0	0	0	0	0	0	0	0	0	0	0
1265	5ZC9	P60842	1973	EIF4A1	A.ARG161	0	0	0.218	R	GR	RV	0	0	0	0	1	0	1	0	0	0	1	0	0	0	1	0	0	0	0	0	0	0	0	0	0	0	0	0	0	0	0	0	0	0	0	0
1266	5ZC9	P60842	1973	EIF4A1	A.ASP164	0	0	0.138	D	FD	DM	0	0	1	0	0	0	0	0	0	0	0	0	0	0	1	0	0	0	0	0	0	0	0	0	0	0	0	0	0	0	0	0	0	0	0	0
1267	5ZC9	P60842	1973	EIF4A1	A.ARG168	0	0	0.184	R	NR	RR	0	0	1	0	0	0	0	0	0	0	0	0	2	0	0	0	0	0	0	0	0	0	0	0	0	0	0	0	0	0	0	0	0	0	0	0
1268	5ZC9	P60842	1973	EIF4A1	A.GLU183	0	0	0.049	E	DE	EA	1	0	0	0	0	0	0	0	0	0	0	0	0	0	0	0	0	0	0	0	0	0	0	0	0	0	0	0	0	0	0	0	0	0	0	0
1269	5ZC9	P60842	1973	EIF4A1	A.GLU186	0	0	0.034	E	DE	EM	1	0	0	0	0	0	0	0	0	0	0	0	0	0	0	0	0	0	0	0	0	0	0	0	0	0	0	0	0	0	0	0	0	0	0	0
1270	5ZC9	P60842	1973	EIF4A1	A.ARG190	0	0	0.278	R	SR	RG	2	0	2	0	2	0	2	0	0	0	0	0	0	0	0	0	0	0	0	0	0	0	2	0	0	0	0	0	0	0	1	0	0	0	1	0
1271	5ZC9	P60842	1973	EIF4A1	A.GLY191	0	0	0.215	G	RG	GF	0	0	1	0	0	0	0	0	0	0	0	0	0	0	0	0	0	0	0	0	0	0	0	0	0	0	0	0	0	0	0	0	0	0	0	0
1272	5ZC9	P60842	1973	EIF4A1	A.PHE192	0	0	0.344	F	GF	FK	0	0	1	0	0	0	0	0	0	0	0	0	0	0	0	0	0	0	0	0	0	0	0	0	0	0	0	0	0	0	0	0	0	0	0	0
1273	5ZC9	P60842	1973	EIF4A1	A.GLN195	0	0	0.128	Q	DQ	QI	1	0	1	0	0	0	0	0	0	0	0	0	1	0	0	0	0	0	0	0	1	0	0	0	0	0	0	0	1	0	0	0	0	0	0	0
1274	5ZC9	P60842	1973	EIF4A1	A.ASN280	0	0	0.004	N	IN	NT	0	0	0	0	0	0	0	0	0	0	0	0	0	0	0	0	0	0	1	0	0	0	0	0	0	0	0	0	0	0	0	0	0	0	0	0
1275	5ZC9	P60842	1973	EIF4A1	A.ARG282	0	0	0.083	R	TR	RR	0	0	0	0	0	0	2	0	1	0	0	0	0	0	0	0	0	0	0	0	0	0	0	0	0	0	0	0	0	0	0	0	0	0	0	0
1276	5ZC9	P60842	1973	EIF4A1	A.GLY304	0	0	0.056	G	HG	GD	0	0	0	0	0	0	0	0	0	0	1	0	0	0	0	0	0	0	0	0	0	0	0	0	0	0	0	0	0	0	0	0	0	0	0	0
1277	5ZC9	P60842	1973	EIF4A1	A.ARG311	0	0	0.167	R	ER	RD	0	0	0	0	2	0	0	0	0	0	0	0	0	0	0	0	0	0	0	0	0	0	0	0	0	0	0	0	0	0	0	0	0	0	0	0
1278	5ZC9	P60842	1973	EIF4A1	A.THR329	0	0	0.096	T	TT	TD	0	0	0	0	0	0	1	0	0	0	0	0	0	0	0	0	0	0	0	0	0	0	0	0	0	0	0	0	0	0	0	0	0	0	0	0
1279	5ZC9	P60842	1973	EIF4A1	A.GLY335	0	0	0.178	G	RG	GI	1	0	0	0	0	0	0	0	0	0	0	0	0	0	0	0	0	0	0	0	0	0	0	0	0	0	0	0	0	0	0	0	0	0	0	0
1280	5ZC9	P60842	1973	EIF4A1	A.ARG362	0	0	0.051	R	GR	RG	1	0	0	0	0	0	0	0	0	0	0	0	0	0	0	0	0	0	0	0	0	0	0	0	0	0	0	0	0	0	0	0	0	0	0	0
1281	5ZC9	P60842	1973	EIF4A1	A.ARG365	0	0	0.038	R	GR	RF	1	0	0	0	0	0	0	0	0	0	0	0	0	0	0	0	0	0	0	0	0	0	0	0	0	0	0	0	0	0	0	0	0	0	0	0
1282	5ZC9	P60842	1973	EIF4A1	A.PHE366	0	0	0.334	F	RF	FG	1	0	0	0	0	0	0	0	0	0	0	0	0	0	0	0	0	0	0	0	0	0	0	0	0	0	0	0	0	0	0	0	1	0	0	0
1283	6DU4	Q86W50	79066	METTL16	A.MET7	0	0	0.123	M	SM	MH	0	1	0	0	0	0	0	0	0	0	0	0	0	0	0	0	0	0	0	0	0	0	0	0	0	0	0	0	0	0	0	0	0	0	0	0
1284	6DU4	Q86W50	79066	METTL16	A.PRO17	0	0	0.102	P	KP	PP	0	0	0	1	0	0	0	0	0	0	0	0	0	0	0	0	0	0	0	0	0	0	0	0	0	0	0	0	0	0	0	0	0	0	0	0
1285	6DU4	Q86W50	79066	METTL16	A.PRO18	1	0	0.092	P	PP	PD	0	0	0	1	0	0	0	0	0	0	0	0	0	0	0	0	0	0	0	0	0	0	0	0	0	0	0	1	0	0	0	0	0	0	0	0
1286	6DU4	Q86W50	79066	METTL16	A.ASP19	1	0	0.063	D	PD	DF	0	0	0	1	0	0	0	0	0	0	0	0	0	0	0	0	0	0	0	0	0	0	0	0	0	0	0	0	0	0	0	0	0	0	0	0
1287	6DU4	Q86W50	79066	METTL16	A.PHE20	1	0	0.335	F	DF	FA	0	0	0	1	0	0	0	0	0	0	0	0	0	0	0	0	0	0	0	0	0	0	0	0	0	0	0	1	0	0	0	0	0	0	0	1
1288	6DU4	Q86W50	79066	METTL16	A.LEU38	0	0	0.051	L	NL	LN	0	0	1	0	0	0	0	0	0	0	0	0	0	0	0	0	0	0	0	0	0	0	0	0	0	0	0	0	0	0	0	0	0	0	0	0
1289	6DU4	Q86W50	79066	METTL16	A.ASN39	0	0	0.098	N	LN	NG	0	0	1	0	0	0	0	0	0	0	0	0	0	0	0	0	0	0	0	0	0	0	1	0	0	0	0	0	0	0	1	0	0	0	0	0
1290	6DU4	Q86W50	79066	METTL16	A.ARG41	0	0	0.112	R	GR	RV	0	0	0	1	0	0	0	2	0	0	0	0	0	0	0	0	0	0	0	0	0	0	0	0	0	0	0	0	0	0	0	0	0	0	0	0
1291	6DU4	Q86W50	79066	METTL16	A.VAL42	0	0	0.069	V	RV	VS	0	0	0	1	0	0	0	0	0	0	0	0	0	0	0	0	0	0	0	0	0	0	0	0	0	0	0	0	0	0	0	0	0	0	0	0
1292	6DU4	Q86W50	79066	METTL16	A.PHE46	1	0	0.336	F	NF	FK	1	0	0	0	0	0	0	0	0	0	0	0	0	0	0	0	0	0	0	0	0	0	0	0	0	0	0	0	0	0	0	0	1	0	0	0
1293	6DU4	Q86W50	79066	METTL16	A.LYS47	0	0	0.148	K	FK	KD	0	0	1	0	0	0	0	0	0	0	0	0	0	0	0	0	0	0	0	0	0	0	1	0	0	0	0	0	0	0	0	0	0	0	0	0
1294	6DU4	Q86W50	79066	METTL16	A.VAL52	0	0	0.016	V	AV	VR	1	0	0	0	0	0	0	0	0	0	0	0	0	0	0	0	0	0	0	0	0	0	0	0	0	0	0	0	0	0	0	0	0	0	0	0
1295	6DU4	Q86W50	79066	METTL16	A.LEU55	0	0	0.079	L	AL	LT	1	0	0	0	0	0	0	0	0	0	0	0	0	0	0	0	0	0	0	0	0	0	0	0	0	0	0	0	0	0	0	0	0	0	0	0
1296	6DU4	Q86W50	79066	METTL16	A.LEU59	0	0	0.132	L	TL	LL	1	0	0	0	0	0	0	0	0	0	0	0	0	0	0	0	0	0	0	0	0	0	0	0	0	0	0	0	0	0	0	0	0	0	0	0
1297	6DU4	Q86W50	79066	METTL16	A.LEU75	0	0	0.036	L	RL	LI	1	0	0	0	0	0	0	0	0	0	0	0	0	0	0	0	0	0	0	0	0	0	0	0	0	0	0	0	0	0	0	0	0	0	0	0
1298	6DU4	Q86W50	79066	METTL16	A.THR78	0	0	0.1	T	PT	TV	1	1	0	0	0	0	0	0	0	0	0	0	0	0	0	0	0	0	0	0	0	1	0	0	0	0	0	0	0	0	0	0	0	0	0	0
1299	6DU4	Q86W50	79066	METTL16	A.VAL79	0	0	0.035	V	TV	VP	0	1	0	0	0	0	0	0	0	0	0	0	0	0	0	0	0	0	0	0	0	0	0	0	0	0	0	0	0	0	0	0	0	0	0	0
1300	6DU4	Q86W50	79066	METTL16	A.PRO80	0	0	0.058	P	VP	PL	1	1	0	0	0	0	0	0	0	0	0	0	0	0	0	0	0	0	0	0	0	0	0	0	0	0	0	0	0	0	0	0	0	0	0	0
1301	6DU4	Q86W50	79066	METTL16	A.LEU81	0	0	0.032	L	PL	LR	0	1	0	0	0	0	0	0	0	0	0	0	0	0	0	0	0	0	0	0	0	0	0	0	0	1	0	0	0	0	0	0	0	0	0	0
1302	6DU4	Q86W50	79066	METTL16	A.ASN184	0	0	0.037	N	CN	NP	1	0	0	0	0	0	0	0	0	0	0	0	0	0	0	0	0	0	0	0	0	0	0	0	0	0	0	0	0	0	0	0	0	0	0	0
1303	6DU4	Q86W50	79066	METTL16	A.PRO185	0	0	0.047	P	NP	PP	1	0	0	0	0	0	0	0	0	0	0	0	0	0	0	0	0	0	0	0	0	0	0	0	1	0	0	0	0	0	0	0	0	0	0	0
1304	6DU4	Q86W50	79066	METTL16	A.PRO186	0	0	0.103	P	PP	PF	1	0	0	0	0	0	0	0	0	0	0	0	0	0	0	0	0	0	0	0	0	0	0	0	0	0	0	0	0	0	0	0	0	0	0	0
1305	6DU4	Q86W50	79066	METTL16	A.PHE187	0	0	0.356	F	PF	FF	1	0	0	0	0	0	0	0	0	0	0	0	0	0	0	0	0	0	0	0	0	0	0	0	1	0	0	0	0	0	0	0	1	0	0	0
1306	6DU4	Q86W50	79066	METTL16	A.PHE188	0	0	0.321	F	FF	FA	1	0	0	0	0	0	0	0	0	0	0	0	0	0	0	0	0	0	0	0	0	0	0	0	0	0	0	0	0	0	0	0	0	0	0	0
1307	6DU4	Q86W50	79066	METTL16	A.SER199	0	0	0.179	S	NS	SR	0	0	1	0	0	0	0	0	0	0	0	0	0	0	0	0	0	0	0	0	0	0	0	0	0	0	0	0	0	0	0	0	0	0	0	0
1308	6DU4	Q86W50	79066	METTL16	A.ARG200	0	0	0.285	R	SR	RN	0	1	2	0	0	2	0	0	0	0	0	0	0	0	0	0	0	0	0	0	0	0	2	0	0	0	1	0	0	0	1	0	0	0	1	0
1309	6DU4	Q86W50	79066	METTL16	A.ASN201	0	0	0.107	N	RN	NP	0	0	1	0	0	0	0	0	0	0	0	0	0	0	0	0	0	0	0	0	0	0	0	0	0	0	1	0	0	0	0	0	0	0	0	0
1310	6DU4	Q86W50	79066	METTL16	A.ARG203	0	0	0.078	R	PR	RR	1	0	0	0	0	0	0	0	0	0	0	0	0	0	0	0	0	0	0	0	0	0	0	0	1	0	0	0	0	0	0	0	0	0	0	0
1311	6DU4	Q86W50	79066	METTL16	A.ARG204	0	0	0.288	R	RR	RP	2	0	2	1	1	0	0	0	0	0	0	0	0	0	0	0	0	0	0	0	0	0	0	2	0	0	0	0	0	0	0	1	0	0	1	0
1312	6DU4	Q86W50	79066	METTL16	A.PRO205	0	0	0.203	P	RP	PP	1	0	1	1	0	0	0	0	0	0	0	0	0	0	0	0	0	0	0	0	0	0	0	0	0	0	2	0	0	0	0	0	0	0	0	0
1313	6DU4	Q86W50	79066	METTL16	A.PRO206	0	0	0.225	P	PP	PP	1	0	2	0	0	0	0	0	0	0	0	0	0	0	0	0	0	0	0	0	0	0	0	0	0	0	2	0	0	0	0	0	0	0	0	0
1314	6DU4	Q86W50	79066	METTL16	A.PRO207	0	0	0.217	P	PP	PS	0	0	2	0	0	0	0	0	0	0	0	0	0	0	0	0	0	0	0	0	0	0	0	0	0	0	0	0	0	0	0	0	0	0	0	0
1315	6DU4	Q86W50	79066	METTL16	A.SER208	0	0	0.162	S	PS	SS	0	0	1	0	1	0	0	0	0	0	0	0	1	0	0	0	0	0	0	0	0	0	0	0	0	0	0	0	0	0	0	0	0	0	0	0
1316	6DU4	Q86W50	79066	METTL16	A.SER209	0	0	0.049	S	SS	SV	0	0	0	0	0	0	1	0	0	0	0	0	0	0	0	0	0	0	0	0	0	0	0	0	0	0	0	0	0	0	0	0	0	0	0	0
1317	6DU4	Q86W50	79066	METTL16	A.ASN211	0	0	0.051	N	VN	NT	1	0	0	0	0	0	0	0	0	0	0	0	0	0	0	0	0	0	0	0	0	0	0	0	0	0	0	0	0	0	0	0	0	0	0	0
1318	6DU4	Q86W50	79066	METTL16	A.GLU217	0	0	0.05	E	TE	EI	1	0	0	0	0	0	0	0	0	0	0	0	0	0	0	0	0	0	0	0	0	0	0	0	0	0	0	0	0	0	0	0	0	0	0	0
1319	6DU4	Q86W50	79066	METTL16	A.ILE218	0	0	0.011	I	EI	IM	1	0	0	0	0	0	0	0	0	0	0	0	0	0	0	0	0	0	0	0	0	0	0	0	0	0	0	0	0	0	0	0	0	0	0	0
1320	6DU4	Q86W50	79066	METTL16	A.GLY250	0	0	0.095	G	LG	GK	0	0	0	0	0	0	0	0	0	0	0	0	0	0	0	0	1	0	0	0	0	0	0	0	0	0	0	0	0	0	0	0	0	0	0	0
1321	6DU4	Q86W50	79066	METTL16	A.LYS252	0	0	0.114	K	KK	KC	0	0	0	0	1	0	0	0	0	0	0	0	0	0	0	0	1	0	0	0	0	0	0	0	0	0	0	0	0	0	0	0	0	0	0	0
1322	6DU4	Q86W50	79066	METTL16	A.GLN277	0	0	0.006	Q	CQ	QG	0	1	0	0	0	0	0	0	0	0	0	0	0	0	0	0	0	0	0	0	0	0	0	0	0	0	0	0	0	0	0	0	0	0	0	0
1323	6DU4	Q86W50	79066	METTL16	A.GLY278	0	0	0.161	G	QG	GR	0	1	0	0	0	0	0	0	0	0	0	0	0	0	0	0	0	0	0	0	0	0	0	0	0	0	0	0	0	0	0	0	0	0	0	0
1324	6DU4	Q86W50	79066	METTL16	A.ARG279	0	0	0.17	R	GR	RT	2	0	2	1	0	0	0	0	0	1	0	0	0	0	0	0	0	0	0	0	0	0	2	0	1	0	0	0	0	0	0	0	0	0	0	0
1325	6DU4	Q86W50	79066	METTL16	A.THR280	0	0	0.148	T	RT	TM	1	0	1	0	0	1	0	0	0	1	0	0	0	0	0	0	0	0	0	0	0	0	0	0	0	0	0	0	0	0	0	0	0	0	0	0
1326	6DU4	Q86W50	79066	METTL16	A.MET281	0	0	0.154	M	TM	MR	1	0	0	0	0	0	0	0	0	0	0	0	0	0	0	0	0	0	0	0	0	0	0	0	1	0	0	0	0	0	0	0	0	0	0	0
1327	6DU4	Q86W50	79066	METTL16	A.ARG282	0	0	0.183	R	MR	RW	1	0	0	0	3	0	0	0	0	0	0	0	1	0	0	0	0	0	0	0	0	0	0	0	0	0	0	0	0	0	0	0	0	0	0	0
1328	6DU4	Q86W50	79066	METTL16	A.TRP283	0	0	0.173	W	RW	WA	1	0	0	0	0	0	0	0	0	0	0	0	0	0	0	0	0	0	0	0	0	0	0	0	0	0	0	0	0	0	0	0	0	0	0	0
1329	6FQR	O00425	10643	IGF2BP3	A.LYS3	0	0	0.123	K	NK	KL	0	1	0	0	0	0	0	0	0	0	0	0	0	0	0	0	0	0	0	0	0	0	0	0	0	0	0	0	0	0	0	0	0	0	0	0
1330	6FQR	O00425	10643	IGF2BP3	A.TYR5	1	1	0.515	Y	LY	YI	0	1	0	0	0	1	0	0	0	0	0	0	0	0	0	0	0	0	0	0	0	0	0	0	0	0	0	0	0	0	0	0	0	1	0	0
1331	6FQR	O00425	10643	IGF2BP3	A.LEU34	0	0	0.163	L	FL	LV	0	1	0	0	0	0	0	0	0	0	0	0	0	0	0	0	0	0	0	0	0	0	0	0	0	0	0	0	0	0	0	0	0	0	0	0
1332	6FQR	O00425	10643	IGF2BP3	A.PHE41	1	0	0.467	F	AF	FV	0	2	0	0	0	0	0	0	0	0	0	0	0	0	0	0	0	0	0	0	0	0	0	0	0	0	0	0	0	0	0	0	0	1	0	0
1333	6FQR	O00425	10643	IGF2BP3	A.GLU71	0	0	0.188	E	VE	EH	0	1	0	0	0	0	0	0	0	0	0	0	0	0	0	0	0	0	0	0	0	1	0	0	0	0	0	0	0	1	0	0	0	0	0	0
1334	6FQR	O00425	10643	IGF2BP3	A.HIS72	0	0	0.243	H	EH	HS	0	1	0	0	0	0	0	0	0	0	0	0	0	0	0	0	0	0	0	0	0	0	0	0	0	1	0	0	0	0	0	0	0	0	0	0
1335	6FQR	O00425	10643	IGF2BP3	A.SER73	0	0	0.088	S	HS	SV	0	1	0	0	0	0	0	0	0	0	0	0	0	0	0	0	0	0	0	0	0	1	0	0	0	0	0	0	0	0	0	0	0	0	0	0
1336	6FQR	O00425	10643	IGF2BP3	A.VAL74	0	0	0.207	V	SV	VP	0	1	0	0	0	0	0	0	0	0	0	0	0	0	0	0	0	0	0	0	0	0	0	0	0	1	0	0	0	0	0	0	0	0	0	0
1337	6FQR	O00425	10643	IGF2BP3	A.PRO75	0	0	0.03	P	VP	PK	0	1	0	0	0	0	0	0	0	0	0	0	0	0	0	0	0	0	0	0	0	0	0	0	0	0	0	0	0	0	0	0	0	0	0	0
1338	6FQR	O00425	10643	IGF2BP3	A.ARG79	0	0	0.295	R	QR	RI	0	2	0	0	0	0	0	0	0	0	0	0	0	1	0	0	0	0	0	0	0	0	0	0	0	0	0	0	0	0	0	0	0	1	0	0
1339	6G99	P35637	2521	FUS	B.GLY414	0	0	0.113	G	G	GP	0	0	0.05	0	0	0	0	0	0	0	0.25	0.05	0	0	0	0	0	0	0.1	0.05	0	0	0	0	0	0	0	0	0	0	0	0	0	0	0	0
1340	6G99	P35637	2521	FUS	B.PRO415	0	0	0.137	P	GP	PL	0	0	0.2	0.2	0	0	0	0	0	0	0	0	0	0	0	0	0	0	0	0	0	0	0	0	0	0	0	0	0	0	0	0	0	0	0	0
1341	6G99	P35637	2521	FUS	B.LEU416	0	0	0.115	L	PL	LG	0	0	0.15	0.25	0	0	0	0	0	0	0	0.05	0	0	0	0	0	0	0	0	0	0	0	0	0	0	0	0	0	0	0	0	0	0	0	0
1342	6G99	P35637	2521	FUS	B.GLY417	0	0	0.198	G	LG	GS	0	0	0.25	0.3	0	0	0	0	0	0	0.05	0.05	0	0	0	0	0	0	0.05	0.05	0	0	0	0	0	0	0	0.15	0	0	0	0	0	0	0	0
1343	6G99	P35637	2521	FUS	B.SER418	0	0	0.137	S	GS	SG	0	0	0.5	0.25	0	0	0	0	0	0	0	0	0	0	0	0	0	0	0	0	0	0	0.1	0	0	0	0.1	0.05	0	0	0	0	0	0	0	0
1344	6G99	P35637	2521	FUS	B.GLY419	0	0	0.163	G	SG	GQ	0	0	0.25	0.05	0	0	0	0	0	0	0	0	0	0	0	0	0	0	0	0	0	0	0	0	0	0	0	0	0	0	0	0	0	0	0	0
1345	6G99	P35637	2521	FUS	B.GLN420	0	0	0.224	Q	GQ	QQ	0	0	1.3	0	0	0	0	0	0	0	0	0	0	0	0.05	0	0	0	0	0	0	0	0.2	0	0	0	0.65	0	0	0	0.05	0	0	0	0	0
1346	6G99	P35637	2521	FUS	B.GLN421	0	0	0.121	Q	QQ	QR	0	0	1	0	0	0	0	0	0	0	0	0	0	0	0	0	0	0	0	0	0	0	0	0	0	0	0.1	0	0	0	0	0	0	0	0	0
1347	6G99	P35637	2521	FUS	B.ARG422	0	0	0.246	R	QR	RA	0	0	1	0	0	0	0.75	0	0	0	0	0	0	0	0.6	0	0	0	0	0	0	0	0	0	0	0	0.05	0	0	0	0	0	0	0	1	0
1348	6G99	P35637	2521	FUS	B.ASP425	0	0	0.084	D	GD	DW	0	0	1	0	0	0	0	0	0	0	0	0	0	0	0	0	0	0	0	0	0	0	2	0	0	0	0	0	0	0	1	0	0	0	0	0
1349	6G99	P35637	2521	FUS	B.CYS433	0	0	0.086	C	TC	CE	0	0	0.05	0	0	0	0	0	0	0	0	0	0	0	0	0	0	0	0	0	0	0	0	0	0	0	0.1	0	0	0	0	0	0	0	0	0
1350	6G99	P35637	2521	FUS	B.GLU434	0	0	0.029	E	CE	EN	0	0	0.05	0	0	0	0	0	0	0	0	0	0	0	0	0	0	0	0	0	0	0	0	0	0	0	0	0	0	0	0	0	0	0	0	0
1351	6G99	P35637	2521	FUS	B.ASN435	0	0	0.199	N	EN	NM	0	0	0.45	1	0	0	0	0	0	0	0	0	0	0	0.05	0	0	0	0	0	0	0	0	2	0	0	0	0	0	0	0	1	0	0	0.05	0
1352	6G99	P35637	2521	FUS	B.MET436	0	0	0.262	M	NM	MN	0	0	1	0.65	0	0	0	0	0	0	0	0	0	0	0	0	0	0	0	0	0	0	0	0	0	0	1.9	0.1	0	0	0	0	0	0	0	0
1353	6G99	P35637	2521	FUS	B.ASN437	0	0	0.09	N	MN	NF	0	0	1	0.1	0	0	0	0	0	0	0	0	0	0	0	0	0	0	0	0	0	0	0	0	0	0	0	0	0	0	0	0	0	0	0	0
1354	6G99	P35637	2521	FUS	B.PHE438	0	0	0.423	F	NF	FS	0	0	2.1	0	0	0	0	0	0	0	0	0	0	0	0	0	0	0	0	0	0	0	0	0	0	0	1	0	0	0	0	0	0	0	2	0
1355	6G99	P35637	2521	FUS	B.SER439	0	0	0.083	S	FS	SW	0	0	1	0	0	0	0	0	0	0	0	0	0	0	0	0	0	0	0	0	0	0	0.4	0	0	0	1	0	0	0	0	0	0	0	0	0
1356	6G99	P35637	2521	FUS	B.TRP440	0	0	0.46	W	SW	WR	0	0	1.65	1	0	0	0	0	0	0	0	0	0	0	0	0.3	0	0	0	0	0	0	1	0	0	0	0.1	0	0	0	0.5	0	0	0	0	0.85
1357	6G99	P35637	2521	FUS	B.ARG441	0	0	0.173	R	WR	RN	0	0	1.05	0	0	0	0	0	0	0	0	0	0	0	0	0	0	0	0	0	0	0	2.4	0	0	0	0	0	0	0	1	0	0	0	0	0
1358	6G99	P35637	2521	FUS	B.ASN445	0	0	0.089	N	CN	NQ	0	0	1.1	1	0	0	0	0	0	0	0	0	0	0	0	0	0	0	0.05	0	0	0	0.35	1	0	0	0	0	0	0	0.25	0.9	0	0	0	0
1359	6G99	P35637	2521	FUS	B.GLN446	0	0	0.236	Q	NQ	QC	0	0	0.3	0.95	0	0	0	0	0	0	0	0	0	0	0.15	0	0	0	0	0	0	0	0.05	0.4	0	0	0	0	0	0	0.05	0.15	0	0	0	0
1360	6GBM	P35637	2521	FUS	B.HIS278	0	0	0.162	H	SH	HM	0	0.05	0	0	0	0	0	0	0	0	0	0	0	0	0	0	0	0	0	0	0	0	0	0	0	0	0	0	0	0	0	0	0	0	0	0
1361	6GBM	P35637	2521	FUS	B.ASP283	0	0	0.073	D	SD	DN	0	1	0	0	0	0	0	0	0	0	0	0	0	0	0	0	0	0	0	0	0	0	0	0	0	1	0	0	0	0	0	0	0	0	0	0
1362	6GBM	P35637	2521	FUS	B.ASN284	0	0	0.018	N	DN	NN	0	1	0	0	0	0	0	0	0	0	0	0	0	0	0	0	0	0	0	0	0	0	0	0	0	0	0	0	0	0	0	0	0	0	0	0
1363	6GBM	P35637	2521	FUS	B.ASN285	0	0	0.072	N	NN	NT	0	1	0	0	0	0	0	0	0	0	0	0	0	0	0	0	0	0	0	0	0	1.1	0	0	0	0	0	0	0	0	0	0	0	0	0	0
1364	6GBM	P35637	2521	FUS	B.THR286	0	0	0.073	T	NT	TI	0	1	0	0	0	0	0	0	0	0	0	0	0	1	0	0	0	0	0	0	0	0	0	0	0	0	0	0	0	0	0	0	0	0	0	0
1365	6GBM	P35637	2521	FUS	B.PHE288	1	1	0.61	F	IF	FV	0	0	0	1	0	0	0	0	0	0	0	0	0	0	0	0	0	0	0	0	0	0	0	0	0	0	0	0	0	0	0	0	0	0	0	1
1366	6GBM	P35637	2521	FUS	B.LYS312	0	0	0.137	K	IK	KT	0	0.25	0	0	0	0	0.55	0	0	0	0	0	0	0	0	0	0	0	0	0	0	0.1	0	0	0	0	0	0	0	0	0	0	0	0	0	0
1367	6GBM	P35637	2521	FUS	B.THR313	0	0	0.018	T	KT	TN	0	0	0	0	0	0.05	0	0	0	0.3	0	0	0	0	0	0	0	0	0	0	0	0	0	0	0	0	0	0	0	0	0	0	0	0	0	0
1368	6GBM	P35637	2521	FUS	B.ASN314	0	0	0.117	N	TN	NK	0	0	0	0.8	0	0	0	0.05	0	0	0	0	0	0	0	0	0	0	0	0	0	0	0	0	0	0	0	0	0	0	0	0	0	0	0	0
1369	6GBM	P35637	2521	FUS	B.LYS315	0	0	0.244	K	NK	KK	0.55	0.6	0.5	0.15	0.55	1.2	0.5	0	0	0	0	0	0	0	0	0	0	0	0	0	0	0	0	0	0.1	0	0.05	0	0	0	0	0	0	0	0	0
1370	6GBM	P35637	2521	FUS	B.LYS316	0	0	0.257	K	KK	KT	1.95	0	0.1	2.95	0.7	0	0	0.35	0	0	0	0	0	0	0	0	0	0	0	0	0.1	0	0.05	0.65	0.85	0	0	0.35	0	0	0	0	0	0	0	0
1371	6GBM	P35637	2521	FUS	B.THR317	0	0	0.088	T	KT	TG	0.55	0	0	0.85	0	0	0	0	0	0	0	0	0	0	0	0	0	0	0	0	0	0	0	0	0	0	0	0	0	0	0	0	0	0	0	0
1372	6GBM	P35637	2521	FUS	B.ASN323	0	0	0.072	N	IN	NL	0.9	0	0	0	0	0	0	0.45	0	0	0	0	0	0	0	0	0	0	0	0	0	0	0	0	0	0	0	0	0	0	0	0	0	0	0	0
1373	6GBM	P35637	2521	FUS	B.LEU324	0	0	0.021	L	NL	LY	1	0	0	0	0	0	0	0	0	0	0	0	0	0	0	0	0	0	0	0	0	0	0	0	0	0	0	0	0	0	0	0	0	0	0	0
1374	6GBM	P35637	2521	FUS	B.TYR325	1	0	0.45	Y	LY	YT	1	0	0	1	0	1	0	0.15	0	0	0	0	0	0	0	0	0	0	0	0	0	0	0	0	0	0	0	0	0	0	0	0	0	0	0	0
1375	6GBM	P35637	2521	FUS	B.THR326	0	0	0.067	T	YT	TD	0	0	0	1	0	0	0	0	0	0	0	0	0	0	0	0	0	0	0	0	0	0	0	0	0	0	0	1.1	0	0	0	0	0	0	0	0
1376	6GBM	P35637	2521	FUS	B.ASP327	0	0	0.076	D	TD	DR	0	0	0	1	0	0	0	0	0	0	0	0	0	0	0	0	0	0	0	0	0	0	0	0.05	0	0	0	0	0	0	0	0	0	0	0	0
1377	6GBM	P35637	2521	FUS	B.ARG328	0	0	0.322	R	DR	RE	0.3	0	0	1	1.35	0	0	0	0	0	0	0	0	0	0	0	0	0	0	0	0.15	0	0	0.05	0	0	0	1	0	0	0	0	0	0	0	0.2
1378	6GBM	P35637	2521	FUS	B.GLU329	0	0	0.091	E	RE	ET	0	0	0	0.05	0	0	0	0	0	0	0	0	0	0	0	0	0	0	0	0	0	0	0	0	0	0	0	0	0	0	0	0	0	0	0	0
1379	6GBM	P35637	2521	FUS	B.LYS334	0	0	0.064	K	LK	KG	0	0	0	1	0	0	0	0	0	0	0	0	0	0	0	0.3	0	0	0	0	0	0	0	0	0	0	0	0	0	0	0	0	0	0	0	0
1380	6GBM	P35637	2521	FUS	B.GLU336	0	0	0.024	E	GE	EA	0	0	0	0	0	0	0	0.05	0	0	0	0	0	0	0	0.25	0	0	0	0	0	0	0	0	0	0	0	0	0	0	0	0	0	0	0	0
1381	6GBM	P35637	2521	FUS	B.SER340	0	0	0.075	S	VS	SF	0	1	0	0	0	0	0	0	0	0	0	0	0	0.1	0	0	0	0	0	0	0	0	0	0	0	0	0	0	0	0	0	0	0	0	0	0
1382	6GBM	P35637	2521	FUS	B.PHE368	0	0	0.307	F	SF	FA	0	0	0	1	0	0	0	0	0	0	0	0	0	0	0	0	0	0	0	0	0	0	0	0	0	0	0	0	0	0	0	0	0	0	0	0
1383	6GBM	P35637	2521	FUS	B.ALA369	0	0	0.067	A	FA	AT	0	0	0	1	0	0	0	0	0	0	0	0	0	0	0	0	0	0	0	0	0	0	0	0	0	0	0	0	0	0	0	0	0	0	0	0
1384	6GBM	P35637	2521	FUS	B.THR370	0	0	0.086	T	AT	TR	0	0.95	0	1	0	0	0	0	0	0.1	0	0	0	0	0	0.1	0	0	0	0.1	0	0	0	0.05	0	0	0	1	0	0	0	0	0	0	0	0
1385	6GBM	P35637	2521	FUS	B.ARG371	0	0	0.195	R	TR	RR	0	0.95	0	0	0	0.2	0	0.1	0	0.05	0	0	0	0.5	0	0.05	0	0	0	0	0	0.05	0	0	0	0	0	0	0	0	0	0	0	0.4	0	0
1386	6GBM	P35637	2521	FUS	B.ARG372	0	0	0.255	R	RR	RA	0	0	0	0.7	0	0	0	0.9	0	0.2	0	0	0	0	0	0	0	0	0	0.9	0	0	0	0	0	0	0	0	0	0	0	0	0	0	0	0.45
1387	6GBM	P35637	2521	FUS	B.ALA373	0	0	0.003	A	RA	AD	0	0	0	0	0	0	0	0	0	0.9	0	0	0	0	0	0	0	0	0	0	0	0	0	0	0	0	0	0	0	0	0	0	0	0	0	0
1388	6GBM	P35637	2521	FUS	B.ASN376	0	0	0.099	N	FN	NR	0	0	0	0	0.05	0	0	1	0	0	0	0	0	0	0	0	0	0	0	0	0	0	0	0	0	0	0	0	0	0	0	0	0	0	0	0
1389	6GBM	P35637	2521	FUS	B.ARG377	0	0	0.282	R	NR	R	0.15	0.15	0	0.1	0.05	0	0	0.35	0	0	0	0	1.1	0.1	0	0.05	0	0	0	0	0.05	0.15	0	0.05	0	0	0	0	0	0.1	0	0.05	0.05	0	0	0
1390	6GC5	Q15717	1994	ELAVL1	A.PHE247	0	1	0.504	F	IF	FI	0	0	0	2	0	0	0	0	0	0	0	0	0	0	0	0	0	0	0	0	0	0	0	0	0	0	0	0	0	0	0	0	0	0	0	1
1391	6GC5	Q15717	1994	ELAVL1	A.TYR249	0	1	0.534	Y	IY	YN	0	0	0	1	0	0	0	0	0	0	0	0	0	0	0	0	0	0	0	0	0	0	0	0	0	0	0	0	0	0	0	0	0	0	0	1
1392	6GC5	Q15717	1994	ELAVL1	A.GLN253	0	0	0.065	Q	GQ	QD	1	0	0	0	0	0	0	0	0	0	0	0	0	0	0	0	0	0	0	0	2	0	0	0	0	0	0	0	1	0	0	0	0	0	0	0
1393	6GC5	Q15717	1994	ELAVL1	A.LYS274	0	0	0.045	K	VK	KV	0	0	0	2	0	0	0	0	0	0	0	0	0	0	0	0	0	0	0	0	0	0	0	0	0	0	0	0	0	0	0	0	0	0	0	0
1394	6GC5	Q15717	1994	ELAVL1	A.VAL275	0	0	0.078	V	KV	VI	0	0	0	0	0	0	0	0	0	0	0	0	0	0	0	0	0	0	0	1	0	0	0	0	0	0	0	0	0	0	0	0	0	0	0	0
1395	6GC5	Q15717	1994	ELAVL1	A.ILE276	0	0	0.051	I	VI	IR	0	0	0	1	0	0	0	0	0	0	0	0	0	0	0	0	0	0	0	0	0	0	0	0	0	0	0	0	0	0	0	0	0	0	0	0
1396	6GC5	Q15717	1994	ELAVL1	A.ARG277	0	0	0.073	R	IR	RD	0	0	0	0	0	0	0	0	0	0	0	0	0	0	0	0	0	0	0	1	0	0	0	0	0	0	0	0	0	0	0	0	0	0	0	0
1397	6GC5	Q15717	1994	ELAVL1	A.ASP278	0	0	0.054	D	RD	DF	1	0	0	0	0	0	0	0	0	0	0	0	0	0	0	0	0	0	0	0	0	0	0	0	0	0	0	0	0	0	0	0	0	0	0	0
1398	6GC5	Q15717	1994	ELAVL1	A.LYS283	0	0	0.034	K	NK	KC	1	0	0	0	0	0	0	0	0	0	0	0	0	0	0	0	0	0	0	0	0	0	0	0	0	0	0	0	0	0	0	0	0	0	0	0
1399	6GC5	Q15717	1994	ELAVL1	A.CYS284	0	0	0.158	C	KC	CK	1	0	0	0	0	0	0	0	0	0	0	0	0	0	0	0	0	0	0	0	0	0	0	0	0	0	0	0	0	0	0	0	0	0	0	0
1400	6GC5	Q15717	1994	ELAVL1	A.LYS285	0	0	0.125	K	CK	KG	1	0	0	0	0	0	0	1	0	0	0	0	0	0	0	0	1	0	0	0	0	0	0	0	0	0	0	0	0	0	0	0	0	0	0	0
1401	6GC5	Q15717	1994	ELAVL1	A.PHE289	0	1	0.542	F	GF	FV	0	0	0	2	0	0	0	0	0	0	0	0	0	0	0	0	0	0	0	0	0	0	0	0	0	0	0	0	0	0	0	0	0	0	0	0
1402	6GC5	Q15717	1994	ELAVL1	A.GLN316	0	0	0.065	Q	LQ	QV	0	0	0	1	0	0	0	0	0	0	0	0	0	0	0	0	0	0	0	0	0	0	0	2	0	0	0	0	0	0	0	1	0	0	0	0
1403	6GC5	Q15717	1994	ELAVL1	A.LYS320	0	0	0.112	K	FK	KT	0	0	0	2	0	0	0	1	0	0	0	0	0	0	0	1	0	0	0	0	0	0	0	0	0	0	0	0	0	0	0	0	0	0	0	0
1404	6GC5	Q15717	1994	ELAVL1	A.THR321	0	0	0.055	T	KT	T	0	0	0	1	0	0	0	0	0	0	0	0	0	0	0	0	0	0	0	1	0	0	0	0	0	0	0	1	0	0	0	0	0	0	0	0
1405	6JVX	Q9H0Z9	55544	RBM38	A.LYS35	1	0	0.101	K	TK	KI	0	0	1	0	0	0	0	0	0	0	0	0	0	0	0	0	0	0	0	0	0	0	1	0	0	0	0	0	0	0	0	0	0	0	0	0
1406	6JVX	Q9H0Z9	55544	RBM38	A.PHE37	1	1	0.58	F	IF	FV	0	0	1	1	0	0	0	0	0	0	0	0	0	0	0	0	0	0	0	0	0	0	0	0	0	0	0	0	0	0	0	0	0	0	0	1
1407	6JVX	Q9H0Z9	55544	RBM38	A.GLY39	0	0	0.286	G	VG	GG	0	0	1	0	0	0	0	0	0	0	0	0	0	0	0	0	0	0	0	0	0	0	0	0	0	0	0	0	0	0	0	0	0	0	0	0
1408	6JVX	Q9H0Z9	55544	RBM38	A.GLY40	0	0	0.394	G	GG	GL	0	0	2	0	0	0	0	0	0	0	0	0	0	0	0	0	0	0	0	0	0	0	0	0	0	0	1	0	0	0	0	0	0	0	0	0
1409	6JVX	Q9H0Z9	55544	RBM38	A.LEU41	0	0	0.074	L	GL	LP	0	0	1	0	0	0	0	0	0	0	0	0	0	0	0	0	0	0	0	0	0	0	0	0	0	0	2	0	0	0	0	0	0	0	0	0
1410	6JVX	Q9H0Z9	55544	RBM38	A.PRO42	0	0	0.147	P	LP	PY	0	0	1	0	0	0	0	0	0	0	0	0	0	0	0	0	0	0	0	0	0	0	0	0	0	0	0	0	0	0	0	0	0	0	0	0
1411	6JVX	Q9H0Z9	55544	RBM38	A.TYR43	0	0	0.474	Y	PY	YH	0	0	1	0	0	0	0	0	0	0	0	0	0	0	0	0	0	0	0	0	0	0	0	0	0	0	1	0	0	0	0	0	0	0	1	0
1412	6JVX	Q9H0Z9	55544	RBM38	A.GLU62	0	0	0.109	E	EE	EA	0	0	1	0	0	0	0	0	0	0	0	0	0	0	0	0	0	0	0	0	0	0	2	0	0	0	0	0	0	0	1	0	0	0	0	0
1413	6JVX	Q9H0Z9	55544	RBM38	A.VAL64	0	0	0.065	V	AV	VV	0	0	1	0	0	0	0	0	0	0	0	0	0	0	0	0	0	0	0	0	0	0	0	0	0	0	0	0	0	0	0	0	0	0	0	0
1414	6JVX	Q9H0Z9	55544	RBM38	A.ILE66	0	0	0.056	I	VI	IT	0	0	1	0	0	0	0	0	0	0	0	0	0	0	0	0	0	0	0	0	0	0	0	0	0	0	0	0	0	0	0	0	0	0	0	0
1415	6JVX	Q9H0Z9	55544	RBM38	A.ARG75	0	0	0.052	R	SR	RG	0	0	1	0	0	0	0	0	0	0	0	0	0	0	0	0	0	0	0	0	0	0	0	0	0	0	0	0	0	0	0	0	0	0	0	0
1416	6JVX	Q9H0Z9	55544	RBM38	A.GLY76	0	0	0.27	G	RG	GY	0	0	2	0	0	0	0	0	0	0	0	0	0	0	0	0	0	0	0	0	0	0	0	0	0	0	1	0	0	0	0	0	0	0	0	0
1417	6JVX	Q9H0Z9	55544	RBM38	A.TYR77	0	0	0.374	Y	GY	YG	0	0	1	0	0	0	0	0	0	0	0	0	0	0	0	0	0	0	0	0	0	0	0	0	0	0	0	0	0	0	0	0	0	0	0	0
1418	6JVX	Q9H0Z9	55544	RBM38	A.PHE79	0	1	0.662	F	GF	FV	0	0	1	1	0	0	0	0	0	0	0	0	0	0	0	0	0	0	0	0	0	0	0	0	0	0	0	0	0	0	0	0	0	0	1	0
1419	6JVX	Q9H0Z9	55544	RBM38	A.ARG102	0	0	0.256	R	GR	RK	0	0	1	0	0	0	1	0	0	0	0	0	0	0	0	0	0	0	0	0	0	0	0	0	0	0	0	0	0	0	0	0	0	0	1	0
1420	6JVX	Q9H0Z9	55544	RBM38	A.ASN105	0	0	0.286	N	AN	NV	0	0	1	1	0	0	0	0	0	0	0	0	0	0	0	0	0	0	0	0	0	0	1	0	0	0	0	0	0	0	1	0	0	0	0	1
1421	6JVX	Q9H0Z9	55544	RBM38	A.ASN107	0	0	0.061	N	VN	NL	0	0	0	1	0	0	0	0	0	0	0	0	0	0	0	0	0	0	0	0	0	0	0	1	0	0	0	0	0	0	0	1	0	0	0	0
1422	6JVX	Q9H0Z9	55544	RBM38	A.ALA109	0	0	0.09	A	LA	AY	0	0	0	1	0	0	0	0	0	0	0	0	0	0	0	0	0	0	0	0	0	0	0	0	0	0	0	1	0	0	0	0	0	0	0	0
1423	6JVX	Q9H0Z9	55544	RBM38	A.GLY112	0	0	0.149	G	LG	GA	0	0	0	1	0	0	0	0	0	0	0	0	0	0	0	0	0	0	0	0	0	0	0	0	0	0	0	0	0	0	0	0	0	0	0	0
1424	6JVX	Q9H0Z9	55544	RBM38	A.ALA113	0	0	0.05	A	GA	AK	0	0	0	1	0	0	0	0	0	0	0	0	0	0	0	0	0	0	0	0	0	0	0	0	0	0	0	0	0	0	0	0	0	0	0	0
1425	6JVX	Q9H0Z9	55544	RBM38	A.LYS114	0	0	0.011	K	AK	KP	0	0	0	0	0	0	0	1	0	0	0	0	0	0	0	0	0	0	0	1	0	0	0	0	0	0	0	0	0	0	0	0	0	0	0	0
1426	6L5N	Q9NR30	9188	DDX21	A.ARG204	0	0	0.125	R	GR	RG	0	0	0	0	0	0	0	0	0	0	0	0	1	0	0	0	0	0	0	0	0	0	0	0	0	0	0	0	0	0	0	0	0	0	0	0
1427	6L5N	Q9NR30	9188	DDX21	A.GLY205	0	0	0.198	G	RG	GV	1	0	0	0	0	0	0	0	0	0	0	0	0	0	0	0	0	0	0	0	0	0	0	0	0	0	0	0	0	0	0	0	0	0	0	0
1428	6L5N	Q9NR30	9188	DDX21	A.VAL206	0	0	0.031	V	GV	VT	1	0	0	0	0	0	0	0	0	0	0	0	0	0	0	0	0	0	0	0	0	0	0	0	0	0	0	0	0	0	0	0	0	0	0	0
1429	6L5N	Q9NR30	9188	DDX21	A.PHE208	0	0	0.179	F	TF	FL	1	0	0	0	0	0	0	0	0	0	0	0	0	0	0	0	0	0	0	0	0	0	0	0	1	0	0	0	0	0	0	0	0	0	0	0
1430	6L5N	Q9NR30	9188	DDX21	A.LEU209	0	0	0.013	L	FL	LF	1	0	0	0	0	0	0	0	0	0	0	0	0	0	0	0	0	0	0	0	0	0	0	0	0	0	0	0	0	0	0	0	0	0	0	0
1431	6L5N	Q9NR30	9188	DDX21	A.PHE210	0	0	0.412	F	LF	FP	1	0	0	0	0	0	0	0	0	0	0	0	0	0	0	0	0	0	0	0	0	0	0	0	0	0	0	0	0	0	0	0	1	0	0	0
1432	6L5N	Q9NR30	9188	DDX21	A.GLN213	0	0	0.117	Q	IQ	QA	1	0	0	0	0	0	0	0	0	0	0	0	0	0	0	0	0	0	0	0	2	0	0	0	0	0	0	0	1	0	0	0	0	0	0	0
1433	6L5N	Q9NR30	9188	DDX21	A.THR232	0	0	0.024	T	RT	TG	1	0	0	0	0	0	0	0	0	0	0	0	0	0	0	0	0	0	0	0	0	0	0	0	0	0	0	0	0	0	0	0	0	0	0	0
1434	6L5N	Q9NR30	9188	DDX21	A.GLY233	0	0	0.011	G	TG	GT	1	0	0	0	0	0	0	0	0	0	0	0	0	0	0	0	0	0	0	0	0	0	0	0	0	0	0	0	0	0	0	0	0	0	0	0
1435	6L5N	Q9NR30	9188	DDX21	A.THR234	0	0	0.048	T	GT	TG	1	0	0	0	0	0	0	0	0	0	0	0	0	0	0	0	0	0	0	0	0	0	0	0	0	0	0	0	0	0	0	0	0	0	0	0
1436	6L5N	Q9NR30	9188	DDX21	A.GLY235	0	0	0.109	G	TG	GK	1	0	0	0	0	0	0	0	0	0	0	0	0	0	0	0	0	0	0	0	0	0	0	0	0	0	0	0	0	0	0	0	0	0	0	0
1437	6L5N	Q9NR30	9188	DDX21	A.LYS236	0	0	0.037	K	GK	KT	1	0	0	0	0	0	0	0	0	0	0	0	0	0	0	0	0	0	0	0	0	0	0	0	0	0	0	0	0	0	0	0	0	0	0	0
1438	6L5N	Q9NR30	9188	DDX21	A.THR237	0	0	0.053	T	KT	TF	1	0	0	0	0	0	0	0	0	0	0	0	0	0	0	0	0	0	0	0	0	0	0	0	0	0	0	0	0	0	0	0	0	0	0	0
1439	6L5N	Q9NR30	9188	DDX21	A.PHE238	0	0	0.201	F	TF	FS	1	0	0	0	0	0	0	0	0	0	0	0	0	0	0	0	0	0	0	0	0	0	0	0	0	0	0	0	0	0	0	0	0	0	0	0
1440	6L5N	Q9NR30	9188	DDX21	A.ARG255	0	0	0.04	R	DR	RK	0	0	0	1	0	0	0	0	0	0	0	0	0	0	0	1	0	0	0	0	0	0	0	2	0	0	0	0	0	0	0	1	0	0	0	0
1441	6L5N	Q9NR30	9188	DDX21	A.PRO268	0	0	0.006	P	AP	PT	0	0	0	0	0	0	0	0	0	0	0	0	0	0	0	0	0	0	0	1	0	0	0	0	0	0	0	0	0	0	0	0	0	0	0	0
1442	6L5N	Q9NR30	9188	DDX21	A.ARG270	0	0	0.063	R	TR	RE	0	0	0	0	0	0	0	2	0	0	0	1	0	0	0	0	0	0	0	0	0	0	0	0	0	0	0	0	0	0	0	0	0	0	0	0
1443	6L5N	Q9NR30	9188	DDX21	A.GLY294	0	0	0.062	G	YG	GG	0	0	0	0	0	0	0	0	0	0	0	1	0	0	0	0	0	0	0	0	0	0	0	0	0	0	0	0	0	0	0	0	0	0	0	0
1444	6L5N	Q9NR30	9188	DDX21	A.GLY295	0	0	0.087	G	GG	GT	0	0	0	0	0	0	0	0	0	0	0	1	0	0	0	0	0	0	0	0	0	0	0	0	0	0	0	0	0	0	0	0	0	0	0	0
1445	6L5N	Q9NR30	9188	DDX21	A.PRO297	1	0	0.05	P	TP	PY	0	0	0	1	0	0	0	0	0	0	0	0	0	0	0	0	0	0	0	0	0	0	0	0	0	0	0	0	0	0	0	0	0	0	0	0
1446	6L5N	Q9NR30	9188	DDX21	A.GLY299	0	0	0.11	G	YG	GG	0	0	0	0	0	0	0	0	0	0	0	1	0	0	0	0	0	0	0	0	0	0	0	0	0	0	0	0	0	0	0	0	0	0	0	0
1447	6L5N	Q9NR30	9188	DDX21	A.PHE302	1	0	0.399	F	QF	FE	0	0	0	1	0	0	0	0	0	0	0	0	0	0	0	0	0	0	0	0	0	0	0	0	0	0	0	0	0	0	0	0	0	0	0	1
1448	6L5N	Q9NR30	9188	DDX21	A.ARG306	0	0	0.12	R	RR	RN	0	0	0	1	0	0	0	1	0	0	0	0	0	0	0	0	0	0	0	0	0	0	0	0	0	0	0	0	0	0	0	0	0	0	0	0
1449	6L5N	Q9NR30	9188	DDX21	A.ASN307	0	0	0.083	N	RN	NG	0	0	0	1	0	0	0	0	0	0	0	0	0	0	0	0	0	0	0	0	0	0	0	0	0	0	0	0	0	0	0	0	0	0	0	0
1450	6L5N	Q9NR30	9188	DDX21	A.THR315	0	0	0.05	T	GT	TP	0	0	0	0	0	0	0	1	0	0	0	0	0	0	0	0	0	0	0	0	0	0	0	0	0	0	0	0	0	0	0	0	0	0	0	0
1451	6L5N	Q9NR30	9188	DDX21	A.GLY317	0	0	0.232	G	PG	GR	0	0	0	1	0	0	0	0	0	0	0	0	0	0	0	0	0	0	0	1	0	0	0	0	0	0	0	0	0	0	0	0	0	0	0	0
1452	6L5N	Q9NR30	9188	DDX21	A.ARG318	0	0	0.057	R	GR	RI	0	0	0	0	0	0	0	2	0	0	0	1	0	0	0	1	0	0	0	0	0	0	0	0	0	0	0	0	0	0	0	0	0	0	0	0
1453	6L5N	Q9NR30	9188	DDX21	A.ASP321	0	0	0.05	D	KD	DH	0	0	0	1	0	0	0	0	0	0	0	0	0	0	0	1	0	0	0	0	0	0	0	0	0	0	0	0	0	0	0	0	0	0	0	0
1454	6L5N	Q9NR30	9188	DDX21	A.LYS327	0	0	0.089	K	GK	KL	0	0	0	1	0	0	0	0	0	0	0	0	0	0	0	0	0	0	0	0	0	0	0	1	0	0	0	0	0	0	0	0	0	0	0	0
1455	6L5N	Q9NR30	9188	DDX21	A.GLU340	0	0	0.034	E	DE	EV	1	0	0	0	0	0	0	0	0	0	0	0	0	0	0	0	0	0	0	0	0	0	0	0	0	0	0	0	0	0	0	0	0	0	0	0
1456	6L5N	Q9NR30	9188	DDX21	A.GLN343	0	0	0.039	Q	DQ	QL	0	0	0	1	0	0	0	0	0	0	0	0	0	0	0	0	0	0	0	0	0	0	0	0	0	0	0	0	0	0	0	0	0	0	0	0
1457	6L5N	Q9NR30	9188	DDX21	A.GLY348	0	0	0.208	G	DG	GF	0	0	0	2	0	0	0	0	0	0	0	0	0	0	0	0	0	0	0	0	0	0	0	0	0	0	0	0	0	0	0	0	0	0	0	0
1458	6L5N	Q9NR30	9188	DDX21	A.PHE349	0	0	0.32	F	GF	FA	0	0	0	1	0	0	0	0	0	0	0	0	0	0	0	0	0	0	0	0	0	0	0	0	0	0	0	0	0	0	0	0	0	0	0	0
1459	6L5N	Q9NR30	9188	DDX21	A.GLN352	0	0	0.048	Q	DQ	QV	0	0	0	1	0	0	0	0	0	0	0	0	0	0	0	1	0	0	0	0	0	0	0	1	0	0	0	0	0	0	0	1	0	0	0	0
1460	6L5N	Q9NR30	9188	DDX21	A.GLU446	0	0	0.024	E	CE	ET	0	0	0	0	0	0	0	0	0	0	0	0	0	0	0	0	0	0	0	1	0	0	0	0	0	0	0	0	0	0	0	0	0	0	0	0
1461	6L5N	Q9NR30	9188	DDX21	A.LYS448	0	0	0.07	K	TK	KK	0	0	0	0	0	0	0	0	0	0	0	1	0	0	0	0	0	0	0	0	0	0	0	0	0	0	0	0	0	0	0	0	0	0	0	0
1462	6L5N	Q9NR30	9188	DDX21	A.GLY469	0	0	0.013	G	HG	GD	0	0	0	0	0	0	0	0	0	0	0	1	0	0	0	0	0	0	0	0	0	0	0	0	0	0	0	0	0	0	0	0	0	0	0	0
1463	6L5N	Q9NR30	9188	DDX21	A.LYS474	0	0	0.098	K	QK	KQ	1	0	0	0	0	0	0	0	0	0	0	0	0	0	0	0	0	0	0	0	0	0	0	0	0	0	0	0	0	0	0	0	0	0	0	0
1464	6L5N	Q9NR30	9188	DDX21	A.ARG476	0	0	0.062	R	QR	RE	0	0	0	0	0	0	0	2	0	0	0	0	0	0	0	0	0	0	0	0	0	0	0	0	0	0	0	0	0	0	0	0	0	0	0	0
1465	6L5N	Q9NR30	9188	DDX21	A.ILE478	0	0	0.036	I	EI	IT	1	0	0	0	0	0	0	0	0	0	0	0	0	0	0	0	0	0	0	0	0	0	0	0	0	0	0	0	0	0	0	0	0	0	0	0
1466	6L5N	Q9NR30	9188	DDX21	A.THR494	0	0	0.075	T	AT	TN	0	0	0	0	0	0	0	1	0	0	0	0	0	0	0	0	0	0	0	0	0	0	0	0	0	0	0	0	0	0	0	0	0	0	0	0
1467	6L5N	Q9NR30	9188	DDX21	A.GLY500	0	0	0.348	G	RG	GL	1	0	0	0	0	0	0	0	0	0	0	0	0	0	0	0	0	0	0	0	0	0	0	0	0	0	0	0	0	0	0	0	0	0	0	0
1468	6L5N	Q9NR30	9188	DDX21	A.ARG527	0	0	0.031	R	GR	RT	1	0	0	0	0	0	0	0	0	0	0	0	0	0	0	0	0	0	0	0	0	0	0	0	0	0	0	0	0	0	0	0	0	0	0	0
1469	6L5N	Q9NR30	9188	DDX21	A.ARG530	0	0	0.007	R	GR	RA	1	0	0	0	0	0	0	0	0	0	0	0	0	0	0	0	0	0	0	0	0	0	0	0	0	0	0	0	0	0	0	0	0	0	0	0
1470	6O5F	O00571	1654	DDX3X	B.SER181	0	0	0.082	S	ES	SF	0	0	0	0	1	0	0	0	0	0	0	0	0	0	0	0	0	0	0	0	0	0	0	0	0	0	0	0	0	0	0	0	0	0	0	0
1471	6O5F	O00571	1654	DDX3X	B.SER183	0	0	0.05	S	FS	SD	0	0	0	0	0	0	0	0	0	0	0	0	0	0	1	0	0	0	0	0	0	0	0	0	0	0	0	0	0	0	0	0	0	0	0	0
1472	6O5F	O00571	1654	DDX3X	B.ARG199	0	0	0.095	R	TR	RY	0	0	0	0	0	0	0	0	0	0	0	0	1	0	0	0	0	0	0	0	0	0	0	0	0	0	0	0	0	0	0	0	0	0	0	0
1473	6O5F	O00571	1654	DDX3X	B.LYS451	0	0	0.025	K	TK	KK	0	0	0	0	0	0	0	0	0	0	0	1	0	0	0	0	0	0	0	0	0	0	0	0	0	0	0	0	0	0	0	0	0	0	0	0
1474	6O5F	O00571	1654	DDX3X	B.GLY473	0	0	0.12	G	HG	GD	0	0	1	0	0	0	0	0	0	0	0	1	0	0	0	0	0	0	0	0	0	0	0	0	0	0	0	0	0	0	0	0	0	0	0	0
1475	6O5F	O00571	1654	DDX3X	B.ARG480	0	0	0.167	R	DR	RE	0	0	0	0	0	0	2	0	0	0	0	0	0	0	0	0	0	0	0	0	0	0	0	0	0	0	0	0	0	0	0	0	0	0	0	0
1476	6O5F	O00571	1654	DDX3X	B.THR498	0	0	0.049	T	AT	TA	0	0	0	0	0	0	0	1	0	0	0	0	0	0	0	0	0	0	0	0	0	0	0	0	0	0	0	0	0	0	0	0	0	0	0	0
1477	6O5F	O00571	1654	DDX3X	B.SER520	0	0	0.078	S	PS	SD	0	0	1	0	0	0	0	0	0	0	0	0	0	0	1	0	0	0	0	0	0	0	0	0	0	0	0	0	0	0	0	0	0	0	0	0
1478	6O5F	O00571	1654	DDX3X	B.ASP521	0	0	0.021	D	SD	DI	0	0	0	0	0	0	0	0	0	0	0	0	0	0	1	0	0	0	0	0	0	0	0	0	0	0	0	0	0	0	0	0	0	0	0	0
1479	6O5F	O00571	1654	DDX3X	B.ASN551	0	0	0.019	N	IN	NI	0	0	0	0	0	0	0	0	0	0	0	0	0	0	0	1	0	0	0	0	0	0	0	0	0	0	0	0	0	0	0	0	0	0	0	0
1480	6O5F	O00571	1654	DDX3X	B.HIS578	0	0	0.073	H	EH	HH	0	0	0	0	0	0	0	0	0	0	0	0	0	0	0	0	0	0	1	0	0	0	0	0	0	0	0	0	0	0	0	0	0	0	0	0
1481	6O5F	O00571	1654	DDX3X	B.HIS579	0	0	0.081	H	HH	HY	0	0	0	0	0	1	0	0	0	0	0	0	0	0	0	0	0	0	0	0	0	0	0	0	0	0	0	0	0	0	0	0	0	0	0	0
1482	6UEJ	Q7Z2W4	56829	ZC3HAV1	A.VAL72	0	0	0.028	V	RV	VC	0	1	0	0	0	0	0	0	0	0	0	0	0	0	0	0	0	0	0	0	0	0	0	0	0	0	0	0	0	0	0	0	0	0	0	0
1483	6UEJ	Q7Z2W4	56829	ZC3HAV1	A.CYS73	0	0	0.218	C	VC	CR	0	1	0	0	0	0	0	0	0	0	0	0	0	0	0	0	0	0	0	0	0	0	0	0	0	0	0	0	0	0	0	0	0	0	0	0
1484	6UEJ	Q7Z2W4	56829	ZC3HAV1	A.ARG74	0	0	0.105	R	CR	RR	0	0	0	1	0	0	0	0	0	0	0	0	0	0	0	0	0	0	0	0	0	0	0	0	0	0	0	0	0	0	0	0	0	0	0	0
1485	6UEJ	Q7Z2W4	56829	ZC3HAV1	A.ARG75	0	0	0.057	R	RR	RK	0	0	0	1	0	0	0	0	0	0	0	0	0	0	0	0	0	0	0	0	0	0	0	0	0	0	0	0	0	0	0	0	0	0	0	0
1486	6UEJ	Q7Z2W4	56829	ZC3HAV1	A.LYS76	0	0	0.113	K	RK	KY	0	0	0	1	0	0	0	0	0	0	0	0	0	0	0	0	0	0	0	0	0	0	0	0	0	0	0	0	0	0	0	0	0	0	0	0
1487	6UEJ	Q7Z2W4	56829	ZC3HAV1	A.LEU87	0	0	0.036	L	HL	LC	0	1	0	0	0	0	0	0	0	0	0	0	0	0	0	0	0	0	0	0	0	0	0	0	0	1	0	0	0	0	0	0	0	0	0	0
1488	6UEJ	Q7Z2W4	56829	ZC3HAV1	A.CYS88	0	0	0.076	C	LC	CK	0	1	0	0	0	0	0	0	0	0	0	0	0	0	0	0	0	0	0	0	0	0	0	0	0	0	0	0	0	0	0	0	0	0	0	0
1489	6UEJ	Q7Z2W4	56829	ZC3HAV1	A.LYS89	0	0	0.068	K	CK	KL	0	1	0	0	0	0	0	0	0	0	0	0	0	0	0	0	0	0	0	0	0	0	0	0	0	2	0	0	0	0	0	0	0	0	0	0
1490	6UEJ	Q7Z2W4	56829	ZC3HAV1	A.LEU90	0	0	0.179	L	KL	LN	0	1	1	0	0	0	0	0	0	0	0	0	0	0	0	0	0	0	0	0	0	0	0	0	0	1	0	0	0	0	0	0	0	0	0	0
1491	6UEJ	Q7Z2W4	56829	ZC3HAV1	A.CYS96	0	0	0.076	C	RC	CN	0	0	1	0	0	0	0	0	0	0	0	0	0	0	0	0	0	0	0	0	0	0	0	0	0	0	0	0	0	0	0	0	0	0	0	0
1492	6UEJ	Q7Z2W4	56829	ZC3HAV1	A.TYR98	0	1	0.505	Y	NY	YS	0	0	1	0	0	0	0	0	0	0	0	0	0	0	0	0	0	0	0	0	0	0	0	0	0	0	0	0	0	0	0	0	0	0	1	0
1493	6UEJ	Q7Z2W4	56829	ZC3HAV1	A.CYS106	0	0	0.137	C	LC	CK	0	0	1	0	0	0	0	0	0	0	0	0	0	0	0	0	0	0	0	0	0	0	0	0	0	0	0	0	0	0	0	0	0	0	0	0
1494	6UEJ	Q7Z2W4	56829	ZC3HAV1	A.LYS107	1	0	0.224	K	CK	KY	0	0	1	0	0	1	0	0	0	0	0	0	0	0	0	0	0	0	0	0	0	0	2	0	0	0	1	0	0	0	0	0	0	0	0	0
1495	6UEJ	Q7Z2W4	56829	ZC3HAV1	A.TYR108	1	0	0.447	Y	KY	YS	0	1	1	0	0	1	0	1	0	0	0	0	0	0	0	0	0	0	0	0	0	0	0	0	0	0	0	0	0	0	0	0	0	1	0	0
1496	6UEJ	Q7Z2W4	56829	ZC3HAV1	A.PHE144	0	0	0.27	F	PF	FF	0	1	0	1	0	0	0	0	0	0	0	0	0	0	0	0	0	0	0	0	0	0	0	0	0	0	0	0	0	0	0	0	0	0	0	0
