# Supplementary material for: Structure-based prediction and characterization of photo-crosslinking in native protein–RNA complexes
Source: Nat Commun. 2024 Mar 13;15:2279. doi: 10.1038/s41467-024-46429-y (PMC10937933; doi:10.1038/s41467-024-46429-y)
Supplement: Supplementary file 11 — Dataset 8 [file 41467_2024_46429_MOESM11_ESM.xlsx]

## Sheet: Dataset S8
Supplementary Data 8: Feature rankings of prediction of crosslinked amino acids.
#	Feature	Mean DecreaseGini	Glm coefficient	Feature robustness
472	dn_dipeptideFV	8.11347	0.0109832	2.22185
727	dn_dipeptideYI	1.9047	0.00687881	2.18709
279	up_dipeptidePW	0.496458	0.00320172	2.12494
176	up_dipeptideIF	0.797392	0.00445902	2.02228
62	up_dipeptideAF	1.25463	0.0054635	1.97881
229	up_dipeptideLY	1.2806	0.00556098	1.92082
209	up_dipeptideKY	0.909349	0.0033113	1.88606
505	dn_dipeptideHQ	0.414073	0.00398632	1.85387
573	dn_dipeptideMR	0.534382	0.00245181	1.83863
361	up_dipeptideVG	5.00425	0.00669068	1.79588
215	up_dipeptideLF	0.628537	0.00466074	1.78252
263	up_dipeptideNY	4.27195	0.00659008	1.75696
374	up_dipeptideVY	0.607761	0.00180667	1.75696
464	dn_dipeptideFI	1.3726	0.00445639	1.75696
50	aacodePHE	6.72182	0.0160818	1.74473
564	dn_dipeptideLV	0.57337	0.00404932	1.69897
192	up_dipeptideKC	0.382964	0.00429371	1.61979
366	up_dipeptideVM	0.411185	0.0048371	1.56864
729	dn_dipeptideYL	0.251729	0.00237682	1.48812
54	aacodeTRP	0.611236	0.00194699	1.43771
143	up_dipeptideGF	4.77638	0.00947008	1.43771
55	aacodeTYR	17.5726	0.0171665	1.42597
36	base_aa_stack_U	10.7689	0.0136283	1.42022
732	dn_dipeptideYR	0.451037	0.000881601	1.36151
280	up_dipeptidePY	5.56278	0.00522584	1.33255
360	up_dipeptideVF	0.494396	0.00443812	1.3279
190	up_dipeptideIY	4.6066	0.00598541	1.29243
67	up_dipeptideAL	0.196484	0.00340502	1.28819
461	dn_dipeptideFE	0.260328	0.00304685	1.28819
527	dn_dipeptideKA	0.380275	0.00484514	1.27572
482	dn_dipeptideGL	3.28835	0.00724098	1.20412
465	dn_dipeptideFK	0.192646	0.00319622	1.1707
64	up_dipeptideAH	0.234026	0.00223188	1.16749
715	dn_dipeptideWK	0.202235	0.00227321	1.14267
731	dn_dipeptideYP	5.34691	0.00278622	1.13966
76	up_dipeptideCD	0.242916	0.00215588	1.13371
407	dn_dipeptideCA	0.244148	0.00257182	1.12494
717	dn_dipeptideWQ	0.231104	0.00202051	1.11919
421	dn_dipeptideCY	0.244706	0.00231678	1.11634
197	up_dipeptideKH	0.467333	0.00146332	1.1107
88	up_dipeptideCY	0.248915	0.00214292	1.10513
575	dn_dipeptideMT	0.228537	0.00221206	1.09963
228	up_dipeptideLW	0.228071	0.00240764	1.08884
121	up_dipeptideEY	0.172334	0.0022595	1.08619
716	dn_dipeptideWL	0.216767	0.00215147	1.07831
35	base_aa_stack_G	6.19699	0.013232	1.06048
149	up_dipeptideGM	0.215016	0.0022084	1.05799
33	base_aa_stack_A	4.37249	0.0126123	1.02228
546	dn_dipeptideKY	0.348162	0.00190925	1.01323
415	dn_dipeptideCP	0.214878	0.00296858	0.877784
733	dn_dipeptideYS	0.152918	0.0033285	0.863279
719	dn_dipeptideWS	0.173472	0.00028517	0.855426
433	dn_dipeptideDP	0.187702	0.00332599	0.849244
184	up_dipeptideIP	0.264409	0.00294173	0.843148
220	up_dipeptideLL	0.209184	0.000806449	0.841638
410	dn_dipeptideCF	0.283233	0.00147613	0.841638
503	dn_dipeptideHN	0.134773	0.00350576	0.841638
722	dn_dipeptideYD	0.16946	0.00141333	0.837137
117	up_dipeptideEQ	0.152473	0.00366229	0.834162
514	dn_dipeptideIF	0.232718	0.000201851	0.831208
34	base_aa_stack_C	0.901582	0.00712641	0.826814
316	up_dipeptideRY	0.202298	0.00403077	0.826814
710	dn_dipeptideWA	0.0773911	0.00026357	0.825359
207	up_dipeptideKV	0.19731	0.00309278	0.813892
370	up_dipeptideVR	0.529485	0.000787729	0.812479
736	dn_dipeptideYY	0.156728	0.000603488	0.811072
208	up_dipeptideKW	0.219952	0.000505658	0.79588
730	dn_dipeptideYN	0.125976	0.00271243	0.787812
126	up_dipeptideFF	0.125341	0.00304206	0.774691
637	dn_dipeptideRD	0.209492	0.00325039	0.774691
735	dn_dipeptideYV	4.3623	0.0074852	0.765736
80	up_dipeptideCK	0.156059	0.00704624	0.756962
181	up_dipeptideIL	0.195719	0.00422263	0.707744
152	up_dipeptideGQ	0.273239	0.0042662	0.695725
248	up_dipeptideNF	0.16122	0.00410819	0.682982
357	up_dipeptideVC	0.134223	0.0040101	0.677781
182	up_dipeptideIM	0.139701	0.00019484	0.67469
336	up_dipeptideSW	0.188283	0.00349728	0.659556
484	dn_dipeptideGN	0.229531	0.00382509	0.658565
169	up_dipeptideHS	0.144781	0.001707	0.655608
264	up_dipeptidePD	0.151494	0.000597601	0.655608
469	dn_dipeptideFQ	0.211074	0.0037245	0.655608
734	dn_dipeptideYT	0.127616	0.00155786	0.654626
631	dn_dipeptideQT	0.133303	0.0038594	0.651695
167	up_dipeptideHQ	0.247063	0.0038594	0.649752
39	aacodeASN	1.38893	-0.012984	0.648784
350	up_dipeptideTP	0.283486	0.00377124	0.642065
570	dn_dipeptideMI	0.118983	-0.000280118	0.642065
49	aacodeMET	0.486847	0.00110602	0.638272
698	dn_dipeptideVH	0.114702	0.00177618	0.633577
53	aacodeTHR	0.58003	-0.0106733	0.628009
10	hbond_po4:backbone_C	0.0579649	-0.00642532	0.603801
424	dn_dipeptideDC	0.232727	-3.4981e-05	0.594312
202	up_dipeptideKP	0.174647	0.000765183	0.585027
509	dn_dipeptideHV	0.100104	0.00445928	0.579219
728	dn_dipeptideYK	0.0748291	0.000163175	0.569441
443	dn_dipeptideED	0.173995	0.00160846	0.560667
599	dn_dipeptidePD	0.214834	0.0023007	0.559091
726	dn_dipeptideYH	0.206114	0.00443139	0.55752
507	dn_dipeptideHS	0.189562	0.00219956	0.555955
619	dn_dipeptideQE	0.133892	0.00492454	0.555175
284	up_dipeptideQF	0.134014	0.00132465	0.549751
332	up_dipeptideSR	0.391025	-0.00703173	0.548982
15	hbond_sugar:sidechain_G	0.369148	-0.00116296	0.543634
251	up_dipeptideNI	0.162707	0.00229566	0.539854
615	dn_dipeptidePY	0.163295	0.00435319	0.539102
347	up_dipeptideTL	0.143114	0.0056376	0.512155
24	hbond_base:sidechain_U	1.60124	-0.00946252	0.496209
556	dn_dipeptideLL	0.143926	0.00100948	0.496209
3	interact_G	2.50245	0.00799115	0.49485
52	aacodeSER	1.23197	-0.0104157	0.492144
387	up_dipeptideYR	0.170083	0.00243337	0.49147
646	dn_dipeptideRN	0.150156	0.00228354	0.488117
696	dn_dipeptideVF	0.237388	0.00241274	0.486782
140	up_dipeptideGC	0.111095	0.000134681	0.486117
562	dn_dipeptideLS	0.157148	0.000398681	0.486117
425	dn_dipeptideDF	0.113271	0.00217317	0.480172
721	dn_dipeptideYA	0.0912102	0.00478531	0.479516
616	dn_dipeptideQA	0.281407	-0.000291772	0.474307
362	up_dipeptideVH	0.192896	0.00554656	0.473015
20	hbond_sugar:backbone_U	0.191549	-0.00349779	0.471083
563	dn_dipeptideLT	0.133756	0.000315741	0.4698
287	up_dipeptideQK	0.110789	0.00133547	0.46916
644	dn_dipeptideRL	0.0996109	0.00518748	0.467246
250	up_dipeptideNH	0.0695268	0.000480964	0.462181
301	up_dipeptideRE	0.115006	0.00182162	0.455312
43	aacodeGLU	0.408415	-0.00942552	0.44916
22	hbond_base:sidechain_C	0.385125	-0.00659285	0.44855
37	aacodeALA	0.22244	-0.00846601	0.444301
487	dn_dipeptideGR	0.240433	0.000840208	0.440692
32	base_aa_pair_U	0.701676	-0.00552617	0.423083
27	hbond_base:backbone_G	0.4578	0.000450135	0.419645
303	up_dipeptideRG	0.167171	0.00747023	0.412289
326	up_dipeptideSK	0.104963	-0.00572293	0.411728
9	hbond_po4:backbone_A	0.175501	-0.00482446	0.411168
643	dn_dipeptideRK	0.228243	-0.00573162	0.404504
185	up_dipeptideIQ	0.253966	-0.00545959	0.403953
206	up_dipeptideKT	0.0692756	-0.00538335	0.401757
543	dn_dipeptideKT	0.192449	-0.00567735	0.401757
652	dn_dipeptideRV	0.198471	-0.00579342	0.394695
635	dn_dipeptideRA	0.0897503	-0.00527079	0.394156
42	aacodeGLN	0.582694	-0.00741507	0.393081
219	up_dipeptideLK	0.0172775	-0.00543568	0.393081
38	aacodeARG	2.14837	-0.00984055	0.392009
19	hbond_sugar:backbone_G	0.104752	-0.00381608	0.390939
11	hbond_po4:backbone_G	0.276608	-0.0030347	0.38563
100	up_dipeptideDQ	0.0474436	-0.005277	0.381429
46	aacodeILE	0.339924	-0.00720307	0.376751
29	base_aa_pair_A	0.272171	-0.00666033	0.366532
12	hbond_po4:backbone_U	0.397893	-0.00667027	0.364516
56	aacodeVAL	0.175306	-0.00486863	0.361511
48	aacodeLYS	1.52348	-0.00796872	0.359022
2	interact_C	0.727974	-0.00299525	0.346787
4	interact_U	4.47216	0.0143975	0.316953
21	hbond_base:sidechain_A	0.484507	-0.00746502	0.310247
25	hbond_base:backbone_A	0.770791	-0.00887895	0.294564
153	up_dipeptideGR	0.308171	-0.00580028	0.29243
7	hbond_po4:sidechain_G	0.492839	-0.0015378	0.285251
23	hbond_base:sidechain_G	0.547637	-0.000987631	0.277366
41	aacodeCYS	0.154485	0.00393519	0.271241
28	hbond_base:backbone_U	0.320616	-0.000318924	0.267204
481	dn_dipeptideGK	0.0734525	-0.00529318	0.254145
45	aacodeHIS	0.328659	-0.00117804	0.249877
26	hbond_base:backbone_C	0.179239	-0.00445787	0.242984
530	dn_dipeptideKE	0.0701088	-0.00444355	0.226945
311	up_dipeptideRR	0.102416	-0.00420095	0.223299
155	up_dipeptideGT	0.0879825	-0.00439292	0.219323
639	dn_dipeptideRF	0.15203	-0.00462863	0.218604
642	dn_dipeptideRI	0.00906651	-0.00470671	0.217886
292	up_dipeptideQR	0.0379225	-0.00451492	0.216811
101	up_dipeptideDR	0.0240215	0	0.215739
532	dn_dipeptideKG	0.0546408	-0.00432537	0.215383
586	dn_dipeptideNI	0.0664104	-0.00409693	0.213959
180	up_dipeptideIK	0.0879261	-0.00451546	0.212894
624	dn_dipeptideQK	0.184774	-0.00453815	0.21254
150	up_dipeptideGN	0.0208269	-0.00473746	0.212185
489	dn_dipeptideGT	0.0928794	-0.00387313	0.211832
154	up_dipeptideGS	0.113084	-0.0044677	0.210419
223	up_dipeptideLP	0.103019	-0.00442567	0.210419
535	dn_dipeptideKK	0	-0.0045493	0.209715
329	up_dipeptideSN	0.084251	-0.00436937	0.209012
351	up_dipeptideTR	0.060025	-0.00402539	0.207258
681	dn_dipeptideTG	0.0081959	-0.00399115	0.206908
40	aacodeASP	0.448063	-0.00522757	0.206559
199	up_dipeptideKK	0.0305133	-0.00446399	0.20621
445	dn_dipeptideEG	0.0860913	-0.00405252	0.20621
148	up_dipeptideGL	0.0135404	-0.00434705	0.205512
364	up_dipeptideVK	0.194604	-0.00429234	0.205512
664	dn_dipeptideSK	0.134051	-0.00459992	0.205164
441	dn_dipeptideEA	0.0146531	-0.00398106	0.204468
417	dn_dipeptideCR	0.140784	-0.00432341	0.20412
183	up_dipeptideIN	0.189771	-0.00393188	0.203773
541	dn_dipeptideKR	0.0234175	-0.00443689	0.203773
131	up_dipeptideFN	0.0615665	-0.00354575	0.203079
309	up_dipeptideRP	0	-0.00411951	0.202386
369	up_dipeptideVQ	0.0769311	-0.00417375	0.202386
544	dn_dipeptideKV	0.160666	-0.00474484	0.202386
625	dn_dipeptideQL	0.0113114	-0.00369274	0.202386
258	up_dipeptideNR	0.104451	-0.00427112	0.201349
647	dn_dipeptideRP	0.130838	-0.00443268	0.199627
559	dn_dipeptideLP	0.0231205	-0.00439558	0.199283
666	dn_dipeptideSN	0.00528615	-0.00355219	0.199283
479	dn_dipeptideGG	0.150379	-0.00458542	0.197911
584	dn_dipeptideNG	0.0219727	-0.00357433	0.197911
588	dn_dipeptideNL	0.122399	-0.00458672	0.197911
654	dn_dipeptideRY	0.106467	-0.00416546	0.197568
538	dn_dipeptideKN	0.00479149	-0.00404744	0.196543
72	up_dipeptideAS	0.0763044	-0.004039	0.196202
542	dn_dipeptideKS	0.00619259	0	0.19552
555	dn_dipeptideLK	0.00309498	-0.00365149	0.19552
629	dn_dipeptideQR	0.0285824	-0.00385957	0.19552
201	up_dipeptideKN	0.0150525	-0.00388298	0.195179
216	up_dipeptideLG	0.00490195	-0.00373942	0.195179
560	dn_dipeptideLQ	0	-0.00139001	0.194499
670	dn_dipeptideSS	0	-0.00355833	0.194499
186	up_dipeptideIR	0.0738461	-0.0043708	0.193481
466	dn_dipeptideFL	0.0626901	-0.00401626	0.193142
574	dn_dipeptideMS	0	-0.001383	0.193142
638	dn_dipeptideRE	0.198595	0.000385154	0.193142
165	up_dipeptideHN	0.00585903	0	0.192803
276	up_dipeptidePS	0.0165648	-0.00381532	0.192803
701	dn_dipeptideVM	0.00501084	0	0.192803
151	up_dipeptideGP	0.0632346	-0.00369099	0.192465
379	up_dipeptideWR	0	-0.00141097	0.192465
578	dn_dipeptideN	0	0	0.192465
672	dn_dipeptideSV	0.0490504	-0.00381092	0.192127
305	up_dipeptideRI	0	0	0.191789
390	dn_dipeptideA	0.0239431	0	0.191789
170	up_dipeptideHT	0	0	0.191451
376	up_dipeptideWK	0	0	0.191451
396	dn_dipeptideAG	0	0	0.191451
457	dn_dipeptideEY	0	0	0.191451
565	dn_dipeptideLY	0	0	0.191451
159	up_dipeptideHE	0	0	0.191114
422	dn_dipeptideD	0.00832501	0	0.191114
667	dn_dipeptideSP	0	-0.00133423	0.191114
123	up_dipeptideFC	0	0	0.190777
224	up_dipeptideLQ	0	0	0.190777
247	up_dipeptideNE	0	0	0.190777
392	dn_dipeptideAC	0	-0.00129817	0.190777
70	up_dipeptideAQ	0	0	0.19044
348	up_dipeptideTM	0	-0.00143014	0.19044
406	dn_dipeptideAY	0	0	0.19044
504	dn_dipeptideHP	0.00726787	0	0.19044
557	dn_dipeptideLM	0	-0.00145121	0.19044
245	up_dipeptideNC	0.00617045	0	0.190104
377	up_dipeptideWL	0	-0.00143107	0.190104
486	dn_dipeptideGQ	0	0	0.190104
597	dn_dipeptideNY	0.132725	-0.00336	0.190104
688	dn_dipeptideTQ	0	0	0.190104
689	dn_dipeptideTR	0	0	0.190104
125	up_dipeptideFE	0.00846329	0	0.189767
235	up_dipeptideMN	0	0	0.189767
277	up_dipeptidePT	0.0212403	0	0.189767
307	up_dipeptideRL	0	0	0.189767
418	dn_dipeptideCS	0	0	0.189767
419	dn_dipeptideCT	0	-0.00138091	0.189767
512	dn_dipeptideID	0	-0.00137224	0.189767
577	dn_dipeptideMW	0	0	0.189767
704	dn_dipeptideVQ	0	0	0.189767
91	up_dipeptideDD	0.0375394	0	0.189431
241	up_dipeptideMW	0	-0.00140273	0.189431
314	up_dipeptideRV	0.0227358	-0.00358306	0.189431
435	dn_dipeptideDR	0.0359225	-0.00375644	0.189431
444	dn_dipeptideEE	0	0	0.189431
463	dn_dipeptideFG	0.219639	-0.00401844	0.189431
553	dn_dipeptideLH	0.0042067	0	0.189431
173	up_dipeptideIC	0.0299956	0	0.189096
282	up_dipeptideQC	0.00932383	0	0.189096
384	up_dipeptideYH	0.012378	0	0.189096
412	dn_dipeptideCI	0.0143171	0	0.189096
171	up_dipeptideHV	0	0	0.18876
234	up_dipeptideMM	0	0	0.18876
236	up_dipeptideMQ	0.00655812	0	0.18876
338	up_dipeptideTA	0.0115757	0	0.18876
516	dn_dipeptideIH	0	-0.0013456	0.18876
517	dn_dipeptideII	0	0	0.18876
102	up_dipeptideDS	0.0533636	-0.00354709	0.188425
106	up_dipeptideEA	0.00792119	0	0.188425
138	up_dipeptideG	0.00687921	0	0.188425
359	up_dipeptideVE	0.0728157	-0.00375561	0.188425
378	up_dipeptideWQ	0	0	0.188425
380	up_dipeptideWS	0	0	0.188425
483	dn_dipeptideGM	0	0	0.188425
675	dn_dipeptideT	0	0	0.188425
227	up_dipeptideLT	0	0	0.18809
281	up_dipeptideQA	0	0	0.18809
345	up_dipeptideTI	0	-0.00127587	0.18809
389	up_dipeptideYY	0	0	0.18809
459	dn_dipeptideFC	0	-0.00149368	0.18809
495	dn_dipeptideHD	0	0	0.18809
589	dn_dipeptideNM	0	-0.00127902	0.18809
137	up_dipeptideFW	0	-0.00135926	0.187755
318	up_dipeptideSA	0.0055009	-0.00134468	0.187755
416	dn_dipeptideCQ	0.012313	0	0.187755
492	dn_dipeptideH	0	0	0.187755
583	dn_dipeptideNF	0.0265634	-0.00349777	0.187755
614	dn_dipeptidePW	0.00561424	-0.00136883	0.187755
105	up_dipeptideDY	0	-0.00150895	0.187421
256	up_dipeptideNP	0	0	0.187421
319	up_dipeptideSC	0	0	0.187421
373	up_dipeptideVV	0	0	0.187087
613	dn_dipeptidePV	0	0	0.187087
712	dn_dipeptideWD	0	0	0.187087
89	up_dipeptideDA	0	0	0.186753
164	up_dipeptideHL	0.00635534	0	0.186753
193	up_dipeptideKD	0.0082828	-0.00354651	0.186753
243	up_dipeptideN	0	-0.00133018	0.186753
286	up_dipeptideQH	0	-0.00137135	0.186753
302	up_dipeptideRF	0.1358	-0.00384164	0.186753
337	up_dipeptideSY	0	0	0.186753
399	dn_dipeptideAL	0	-0.00134883	0.186753
473	dn_dipeptideFW	0	0	0.186753
648	dn_dipeptideRQ	0.011631	0	0.186753
59	up_dipeptideAC	0	-0.00146484	0.186419
92	up_dipeptideDE	0.0222618	-0.00362353	0.186419
127	up_dipeptideFG	0.0308147	0	0.186419
196	up_dipeptideKG	0.0201316	-0.00400265	0.186419
262	up_dipeptideNW	0.00809813	-0.00139235	0.186419
297	up_dipeptideR	0.00710064	0	0.186419
477	dn_dipeptideGE	0.0468547	0	0.186419
510	dn_dipeptideHY	0	0	0.186419
596	dn_dipeptideNV	0.00769808	-0.00381451	0.186419
713	dn_dipeptideWE	0.00766389	-0.00139235	0.186419
73	up_dipeptideAT	0.0216861	-0.00351025	0.186086
94	up_dipeptideDG	0	0	0.186086
97	up_dipeptideDM	0.00738908	-0.00138014	0.186086
98	up_dipeptideDN	0	0	0.186086
166	up_dipeptideHP	0.0075614	-0.00136724	0.186086
411	dn_dipeptideCH	0	0	0.186086
655	dn_dipeptideS	0.00710611	0	0.186086
239	up_dipeptideMT	0.00786971	0	0.185752
702	dn_dipeptideVN	0.00915476	0	0.185752
711	dn_dipeptideWC	0	0	0.185752
158	up_dipeptideHD	0	0	0.185419
333	up_dipeptideSS	0.0658507	-0.00358585	0.185419
343	up_dipeptideTG	0.0294342	-0.00393476	0.185419
440	dn_dipeptideDY	0	0	0.185419
699	dn_dipeptideVI	0	0	0.185419
114	up_dipeptideEM	0	0	0.185087
317	up_dipeptideS	0.00611745	0	0.185087
598	dn_dipeptideP	0.00797137	0	0.185087
718	dn_dipeptideWR	0	0	0.185087
178	up_dipeptideIH	0	0	0.184754
395	dn_dipeptideAF	0	0	0.184754
496	dn_dipeptideHE	0	-0.00138176	0.184754
344	up_dipeptideTH	0	-0.00136529	0.184422
426	dn_dipeptideDG	0.00415905	-0.00140646	0.184422
494	dn_dipeptideHC	0	-0.00136529	0.184422
210	up_dipeptideL	0	0	0.18409
328	up_dipeptideSM	0	0	0.18409
414	dn_dipeptideCN	0.00695396	-0.00140822	0.18409
568	dn_dipeptideMC	0.0101807	0	0.18409
569	dn_dipeptideMH	0	0	0.18409
86	up_dipeptideCT	0	0	0.183759
221	up_dipeptideLM	0	0	0.183759
375	up_dipeptideWC	0	0	0.183759
408	dn_dipeptideCD	0	0	0.183759
450	dn_dipeptideEM	0.0079822	-0.00133876	0.183759
540	dn_dipeptideKQ	0.143388	-0.00361312	0.183759
600	dn_dipeptidePE	0	0	0.183759
617	dn_dipeptideQC	0	0	0.183759
677	dn_dipeptideTC	0	0	0.183759
720	dn_dipeptideY	0	0	0.183759
442	dn_dipeptideEC	0	-0.00134561	0.183427
493	dn_dipeptideHA	0	0	0.183096
566	dn_dipeptideM	0	0	0.183096
576	dn_dipeptideMV	0	0	0.183096
254	up_dipeptideNM	0.00770013	0	0.182435
572	dn_dipeptideMN	0.00847119	0	0.182435
401	dn_dipeptideAP	0	0	0.182104
68	up_dipeptideAN	0.0566725	0	0.181774
132	up_dipeptideFP	0	0	0.181774
609	dn_dipeptidePQ	0	0	0.181774
99	up_dipeptideDP	0.0160158	0	0.181444
355	up_dipeptideTY	0.0246263	-0.00382604	0.181115
471	dn_dipeptideFS	0.0695708	-0.00429564	0.180785
608	dn_dipeptidePP	0.0405575	-0.00372463	0.180127
382	up_dipeptideYE	0	-0.00129807	0.179799
295	up_dipeptideQV	0	0	0.17947
226	up_dipeptideLS	0.0230012	0	0.176526
144	up_dipeptideGG	0.0389107	-0.00389526	0.174249
253	up_dipeptideNL	0.0229433	-0.00368362	0.173277
385	up_dipeptideYI	0.0298688	-0.00356221	0.173277
5	hbond_po4:sidechain_A	2.05909	0.00505645	0.170053
467	dn_dipeptideFN	0.133677	0.00545797	0.16813
383	up_dipeptideYG	0.0925936	-0.000223432	0.162412
488	dn_dipeptideGS	0.0996769	-0.000434605	0.156456
300	up_dipeptideRD	0.17326	-0.000344953	0.155834
71	up_dipeptideAR	0.244774	0.00568262	0.154902
16	hbond_sugar:sidechain_U	0.569882	-0.00538833	0.147825
335	up_dipeptideSV	0.157736	0.000904728	0.144784
14	hbond_sugar:sidechain_C	0.204937	-0.000915719	0.128427
6	hbond_po4:sidechain_C	0.35696	0.000669618	0.118901
8	hbond_po4:sidechain_U	2.24681	-0.000983295	0.115205
1	interact_A	2.26873	0.00143831	0.112102
669	dn_dipeptideSR	0.0950849	-0.000105344	0.0899095
51	aacodePRO	0.361622	-0.00370964	0.0891089
649	dn_dipeptideRR	0.1225	-0.00261618	0.08302
458	dn_dipeptideFA	0.126421	-0.00131739	0.0790944
13	hbond_sugar:sidechain_A	2.35847	0.00562044	0.0537934
17	hbond_sugar:backbone_A	0.186119	-0.0025667	0.0435914
244	up_dipeptideNA	0.00711832	-0.00191429	0.032452
521	dn_dipeptideIP	0.00679466	-0.00189429	0.0319843
87	up_dipeptideCV	0	-0.00193296	0.0317506
400	dn_dipeptideAN	0	-0.00187869	0.0317506
533	dn_dipeptideKH	0.0322435	-0.00192496	0.0315171
547	dn_dipeptideLA	0	0	0.0315171
325	up_dipeptideSI	0	-0.00184916	0.0312836
502	dn_dipeptideHM	0	0	0.0310503
515	dn_dipeptideIG	0	-0.00189102	0.0310503
58	up_dipeptideAA	0.0266014	-0.00191528	0.0308171
81	up_dipeptideCN	0	-0.0018478	0.0308171
96	up_dipeptideDL	0.0079164	-0.00193884	0.0308171
63	up_dipeptideAG	0.00883429	-0.00198142	0.0305841
289	up_dipeptideQM	0	-0.00196852	0.0305841
310	up_dipeptideRQ	0	0	0.0305841
409	dn_dipeptideCE	0	0	0.0305841
434	dn_dipeptideDQ	0	0	0.0305841
604	dn_dipeptidePI	0	-0.00191044	0.0305841
662	dn_dipeptideSH	0.0388223	-0.00193004	0.0305841
673	dn_dipeptideSW	0.00544579	-0.00189146	0.0305841
146	up_dipeptideGI	0.00581483	0	0.0303512
238	up_dipeptideMS	0.0089993	-0.00190143	0.0303512
283	up_dipeptideQD	0.00413153	0	0.0303512
334	up_dipeptideST	0.0196856	0	0.0303512
354	up_dipeptideTV	0	-0.00191759	0.0303512
356	up_dipeptideVA	0	0	0.0303512
427	dn_dipeptideDH	0.00742677	-0.00190115	0.0303512
581	dn_dipeptideND	0.0327656	0	0.0303512
623	dn_dipeptideQI	0	-0.00188039	0.0303512
645	dn_dipeptideRM	0	-0.00202186	0.0303512
116	up_dipeptideEP	0	0	0.0301184
213	up_dipeptideLD	0.0296639	0	0.0301184
240	up_dipeptideMV	0	0	0.0301184
519	dn_dipeptideIM	0.00471387	0	0.0301184
31	base_aa_pair_G	0.515894	-0.00395293	0.0298857
108	up_dipeptideEE	0	-0.00188898	0.0298857
233	up_dipeptideML	0.00637339	-0.00193916	0.0298857
259	up_dipeptideNS	0	0	0.0298857
428	dn_dipeptideDI	0.0156709	0	0.0298857
454	dn_dipeptideER	0	0	0.0298857
685	dn_dipeptideTM	0.00478913	0	0.0298857
703	dn_dipeptideVP	0.00606642	0	0.0298857
79	up_dipeptideCH	0	0	0.0296531
160	up_dipeptideHF	0.0531765	0	0.0296531
260	up_dipeptideNT	0.0229924	-0.00186381	0.0296531
278	up_dipeptidePV	0	0	0.0296531
381	up_dipeptideYA	0	-0.00191801	0.0296531
388	up_dipeptideYT	0	0	0.0296531
439	dn_dipeptideDW	0.0182713	0	0.0296531
470	dn_dipeptideFR	0	0	0.0296531
508	dn_dipeptideHT	0	0	0.0296531
723	dn_dipeptideYE	0	-0.00197415	0.0296531
172	up_dipeptideIA	0	-0.00187726	0.0294207
269	up_dipeptidePI	0.00382298	0	0.0294207
291	up_dipeptideQQ	0	0	0.0294207
524	dn_dipeptideIS	0	-0.00199028	0.0294207
580	dn_dipeptideNC	0.00479777	-0.00190148	0.0294207
626	dn_dipeptideQM	0	-0.0018273	0.0294207
57	up_dipeptideA	0.0230377	0	0.0291884
232	up_dipeptideMI	0	-0.00192702	0.0291884
312	up_dipeptideRS	0	0	0.0291884
315	up_dipeptideRW	0.0299792	-0.00204177	0.0291884
321	up_dipeptideSE	0.00472473	0	0.0291884
432	dn_dipeptideDN	0.00435916	-0.00186357	0.0291884
453	dn_dipeptideEQ	0	0	0.0291884
490	dn_dipeptideGV	0.0110436	-0.00198142	0.0291884
549	dn_dipeptideLD	0	0	0.0291884
582	dn_dipeptideNE	0.0205847	0	0.0291884
618	dn_dipeptideQD	0	0	0.0291884
653	dn_dipeptideRW	0.025225	0	0.0291884
156	up_dipeptideGV	0.00862397	0	0.0289562
446	dn_dipeptideEH	0	-0.00177696	0.0289562
455	dn_dipeptideET	0.00615233	0	0.0289562
460	dn_dipeptideFD	0	0	0.0289562
545	dn_dipeptideKW	0	0	0.0289562
82	up_dipeptideCP	0.0169915	0	0.0287242
124	up_dipeptideFD	0.00663509	0	0.0287242
128	up_dipeptideFI	0	-0.00192353	0.0287242
272	up_dipeptidePN	0.0195364	0	0.0287242
304	up_dipeptideRH	0.00821026	-0.00192798	0.0287242
431	dn_dipeptideDM	0	-0.00193264	0.0287242
437	dn_dipeptideDT	0.00753666	0	0.0287242
103	up_dipeptideDT	0	-0.00188654	0.0284922
693	dn_dipeptideVA	0.00832711	0	0.0284922
65	up_dipeptideAI	0.00435545	0	0.0282604
242	up_dipeptideMY	0.0229788	-0.00222605	0.0282604
398	dn_dipeptideAK	0.00582959	-0.00190946	0.0282604
714	dn_dipeptideWF	0	-0.00201256	0.0280287
391	dn_dipeptideAA	0	0	0.0277972
671	dn_dipeptideST	0.0166591	0	0.0277972
695	dn_dipeptideVE	0	0	0.0275657
353	up_dipeptideTT	0	0	0.0273344
622	dn_dipeptideQH	0.00599037	-0.00276051	0.0241089
371	up_dipeptideVS	0.116125	0.00837487	0.0231917
255	up_dipeptideNN	0.0282036	-0.00260697	0.0229627
60	up_dipeptideAD	0.030864	-0.00274568	0.022505
212	up_dipeptideLC	0.0273885	0	0.022505
531	dn_dipeptideKF	0.0265631	-0.00271688	0.022505
84	up_dipeptideCR	0.122779	-0.00042559	0.0222764
448	dn_dipeptideEK	0.027448	0	0.0222764
513	dn_dipeptideIE	0.0152718	-0.00270719	0.0222764
668	dn_dipeptideSQ	0.025143	-0.00268052	0.0222764
83	up_dipeptideCQ	0	0	0.0220479
299	up_dipeptideRC	0.0102166	-0.00278977	0.0220479
551	dn_dipeptideLF	0.0187299	-0.00267719	0.0220479
650	dn_dipeptideRS	0	-0.00270605	0.0220479
293	up_dipeptideQS	0.0260426	-0.00268709	0.0218195
294	up_dipeptideQT	0.00540696	-0.00269172	0.0218195
365	up_dipeptideVL	0.011386	-0.00285743	0.0218195
436	dn_dipeptideDS	0.00516701	-0.00274461	0.0218195
511	dn_dipeptideIA	0.0103962	-0.00263553	0.0218195
404	dn_dipeptideAT	0.0227065	-0.0027054	0.0215912
501	dn_dipeptideHL	0.0307864	-0.00273696	0.0215912
630	dn_dipeptideQS	0.0159655	0	0.0215912
198	up_dipeptideKI	0.017265	-0.00268879	0.0213631
230	up_dipeptideM	0.00692189	-0.00276402	0.0213631
231	up_dipeptideMA	0	0	0.0213631
290	up_dipeptideQN	0	-0.00271792	0.0213631
621	dn_dipeptideQG	0.0041129	-0.00272673	0.0213631
118	up_dipeptideER	0.00586719	-0.00292738	0.021135
161	up_dipeptideHG	0	-0.0027065	0.021135
700	dn_dipeptideVK	0	-0.00277271	0.021135
112	up_dipeptideEK	0.0315689	-0.00273246	0.0209071
168	up_dipeptideHR	0.0367153	-0.00310892	0.0209071
567	dn_dipeptideMA	0.00599326	-0.00277042	0.0209071
633	dn_dipeptideQY	0	-0.00273594	0.0209071
657	dn_dipeptideSC	0.0241153	-0.00272203	0.0209071
211	up_dipeptideLA	0	-0.00266441	0.0206793
217	up_dipeptideLH	0.0308561	-0.00273738	0.0206793
594	dn_dipeptideNS	0.097462	-0.00265769	0.0206793
656	dn_dipeptideSA	0.0213149	-0.00266619	0.0206793
684	dn_dipeptideTL	0.0191944	-0.0027079	0.0206793
475	dn_dipeptideGC	0.0288538	-0.00278765	0.0204516
500	dn_dipeptideHK	0	-0.0028264	0.0204516
651	dn_dipeptideRT	0.0158965	-0.00271213	0.0204516
561	dn_dipeptideLR	0	0	0.0202241
358	up_dipeptideVD	0.0446215	-0.00264268	0.0199966
491	dn_dipeptideGY	0.0122806	0	0.0199966
520	dn_dipeptideIN	0.0322355	-0.00272224	0.0199966
585	dn_dipeptideNH	0	-0.00298006	0.0199966
77	up_dipeptideCE	0	-0.00270475	0.0197693
218	up_dipeptideLI	0.00910592	-0.00269033	0.0197693
324	up_dipeptideSH	0	-0.00276074	0.0195421
605	dn_dipeptidePK	0.00531901	-0.00273173	0.0195421
130	up_dipeptideFL	0.0089136	0	0.019315
690	dn_dipeptideTS	0.0283422	0	0.019315
69	up_dipeptideAP	0	-0.00271017	0.0190881
61	up_dipeptideAE	0	-0.00284936	0.0188612
591	dn_dipeptideNP	0.0205804	0	0.0188612
205	up_dipeptideKS	0.017728	-0.00277789	0.0186345
499	dn_dipeptideHI	0	-0.00301469	0.0184079
636	dn_dipeptideRC	0.0360256	-0.00313341	0.0184079
620	dn_dipeptideQF	0.018057	-0.00299121	0.0181814
271	up_dipeptidePL	0.01748	-0.00277722	0.017955
66	up_dipeptideAK	0.0371299	-0.00310538	0.0177288
352	up_dipeptideTS	0.0368434	-0.00302442	0.0177288
113	up_dipeptideEL	0.0246159	-0.00305294	0.0175026
265	up_dipeptidePE	0.0347914	-0.00299031	0.0175026
327	up_dipeptideSL	0	-0.00316775	0.0175026
518	dn_dipeptideIK	0	-0.00300118	0.0175026
601	dn_dipeptidePF	0.00621231	-0.00307405	0.0175026
676	dn_dipeptideTA	0.0329787	-0.00295747	0.0175026
697	dn_dipeptideVG	0.0231989	-0.00301833	0.0175026
104	up_dipeptideDV	0.00403591	-0.00315865	0.0172766
142	up_dipeptideGE	0.00770894	-0.00300084	0.0172766
249	up_dipeptideNG	0.0509846	-0.00322729	0.0172766
270	up_dipeptidePK	0.0560357	-0.00310643	0.0172766
323	up_dipeptideSG	0.0375533	0	0.0172766
331	up_dipeptideSQ	0.00630261	-0.00293198	0.0172766
341	up_dipeptideTE	0	-0.00294199	0.0172766
528	dn_dipeptideKC	0.0205665	-0.00306444	0.0172766
222	up_dipeptideLN	0.019648	-0.00295272	0.0170507
237	up_dipeptideMR	0.0444444	-0.00338196	0.0170507
349	up_dipeptideTN	0.0315203	-0.00301048	0.0170507
632	dn_dipeptideQV	0.00631349	-0.00290417	0.0170507
634	dn_dipeptideR	0.0598611	-0.0030385	0.0168249
298	up_dipeptideRA	0	-0.00300204	0.0163737
539	dn_dipeptideKP	0.014388	-0.00304022	0.0163737
587	dn_dipeptideNK	0.00435438	-0.003019	0.0163737
115	up_dipeptideEN	0	-0.00295971	0.0161483
296	up_dipeptideQY	0.0458654	-0.00348149	0.0161483
429	dn_dipeptideDK	0.00969245	-0.00303758	0.0161483
449	dn_dipeptideEL	0	-0.00299122	0.0161483
663	dn_dipeptideSI	0.023188	-0.00302251	0.0161483
707	dn_dipeptideVT	0.00857009	-0.00303436	0.0161483
194	up_dipeptideKE	0	-0.00301474	0.015923
363	up_dipeptideVI	0.0095344	-0.00299488	0.015923
456	dn_dipeptideEV	0.0150264	-0.00305128	0.015923
523	dn_dipeptideIR	0	-0.00304838	0.015923
678	dn_dipeptideTD	0.0073249	0	0.015923
686	dn_dipeptideTN	0	-0.0029687	0.0156978
95	up_dipeptideDK	0.00331616	0	0.0154727
179	up_dipeptideII	0.0235203	-0.00308943	0.0154727
288	up_dipeptideQL	0	0	0.0154727
306	up_dipeptideRK	0.112216	-0.00206577	0.0154727
627	dn_dipeptideQN	0.019524	-0.00304023	0.0154727
628	dn_dipeptideQQ	0	-0.00300921	0.0154727
683	dn_dipeptideTK	0	0	0.0154727
136	up_dipeptideFV	0.0074152	-0.00301757	0.0150229
526	dn_dipeptideIV	0.0248942	-0.00298451	0.0150229
44	aacodeGLY	1.69205	0.006286	0.0147981
195	up_dipeptideKF	0.0918123	-0.00373931	0.0147981
372	up_dipeptideVT	0	-0.00297899	0.0147981
452	dn_dipeptideEP	0.00618045	-0.00330459	0.0147981
708	dn_dipeptideVV	0.0253686	-0.0030532	0.0147981
252	up_dipeptideNK	0	-0.00331699	0.0145735
402	dn_dipeptideAR	0.00622546	-0.00302179	0.0145735
74	up_dipeptideAV	0.0751219	-0.00302909	0.014349
340	up_dipeptideTD	0.0433842	-0.00339403	0.0141246
367	up_dipeptideVN	0.0662073	-0.00317309	0.0141246
394	dn_dipeptideAE	0	-0.00302528	0.0141246
447	dn_dipeptideEI	0.00335497	-0.00329226	0.0141246
110	up_dipeptideEH	0	-0.00244313	0.0139004
593	dn_dipeptideNR	0.0254813	-0.00330037	0.0139004
602	dn_dipeptidePG	0.0163686	-0.00234916	0.0139004
30	base_aa_pair_C	0.20357	-0.0033802	0.0136762
134	up_dipeptideFR	0.0110123	-0.00235475	0.0136762
480	dn_dipeptideGI	0	-0.00232232	0.0136762
660	dn_dipeptideSF	0.00681886	-0.00331376	0.0136762
85	up_dipeptideCS	0.00481924	-0.00239684	0.0134522
119	up_dipeptideES	0.00485906	0	0.0134522
189	up_dipeptideIV	0.00678442	-0.0023356	0.0134522
266	up_dipeptidePF	0.0170033	-0.00352814	0.0134522
285	up_dipeptideQG	0.0224599	-0.00241499	0.0134522
579	dn_dipeptideNA	0	-0.00232118	0.0134522
661	dn_dipeptideSG	0.00900904	-0.003294	0.0134522
120	up_dipeptideEV	0.0059066	-0.00230911	0.0132283
129	up_dipeptideFK	0.0125943	-0.00343328	0.0132283
157	up_dipeptideGY	0.00866385	0	0.0132283
187	up_dipeptideIS	0	-0.0023125	0.0132283
188	up_dipeptideIT	0	-0.00230893	0.0132283
214	up_dipeptideLE	0	-0.00230536	0.0132283
246	up_dipeptideND	0	0	0.0132283
274	up_dipeptidePQ	0.00750755	0	0.0132283
498	dn_dipeptideHH	0.00634602	-0.00245834	0.0132283
659	dn_dipeptideSE	0.0470927	-0.00230941	0.0132283
691	dn_dipeptideTV	0.0143149	0	0.0132283
709	dn_dipeptideVY	0.0107777	-0.0023356	0.0132283
191	up_dipeptideKA	0	-0.0023284	0.0130045
267	up_dipeptidePG	0.00871889	-0.00341358	0.0130045
308	up_dipeptideRN	0.00648543	-0.00234205	0.0130045
403	dn_dipeptideAS	0.0179535	0	0.0130045
468	dn_dipeptideFP	0.0409466	-0.0026346	0.0130045
595	dn_dipeptideNT	0.00971584	-0.00222381	0.0130045
694	dn_dipeptideVC	0	-0.00228333	0.0130045
133	up_dipeptideFQ	0.0388923	-0.00335177	0.0127808
135	up_dipeptideFS	0.020948	-0.00325344	0.0127808
145	up_dipeptideGH	0	0	0.0127808
261	up_dipeptideNV	0	0	0.0127808
451	dn_dipeptideEN	0.00483311	-0.00327125	0.0127808
506	dn_dipeptideHR	0.00734058	-0.00239139	0.0127808
537	dn_dipeptideKM	0	-0.00226173	0.0127808
90	up_dipeptideDC	0.00793104	0	0.0125572
342	up_dipeptideTF	0.0248931	-0.00246638	0.0125572
420	dn_dipeptideCV	0.0308915	0	0.0125572
438	dn_dipeptideDV	0	-0.00233848	0.0125572
554	dn_dipeptideLI	0.0245237	0	0.0125572
558	dn_dipeptideLN	0.0524794	-0.0033667	0.0125572
680	dn_dipeptideTF	0.00738123	-0.00230879	0.0125572
687	dn_dipeptideTP	0	-0.00328665	0.0125572
162	up_dipeptideHH	0	-0.00238944	0.0123337
174	up_dipeptideID	0	-0.00235448	0.0123337
203	up_dipeptideKQ	0.00365531	-0.00227959	0.0123337
405	dn_dipeptideAV	0	-0.0023346	0.0123337
522	dn_dipeptideIQ	0.00474076	0	0.0123337
536	dn_dipeptideKL	0.103886	-0.00171049	0.0123337
550	dn_dipeptideLE	0	-0.00247316	0.0123337
640	dn_dipeptideRG	0.143032	0.000140554	0.0123337
641	dn_dipeptideRH	0.0199349	0	0.0123337
658	dn_dipeptideSD	0.0060725	-0.00233618	0.0123337
75	up_dipeptideAY	0	-0.00259576	0.0121104
109	up_dipeptideEG	0	-0.00347445	0.0121104
320	up_dipeptideSD	0	-0.00233124	0.0121104
474	dn_dipeptideGA	0.0114463	-0.00243316	0.0121104
476	dn_dipeptideGD	0	-0.00234469	0.0121104
590	dn_dipeptideNN	0.00669242	0	0.0121104
692	dn_dipeptideTY	0.00373473	-0.00230906	0.0121104
706	dn_dipeptideVS	0	0	0.0121104
78	up_dipeptideCF	0.0195949	-0.00246492	0.0118872
122	up_dipeptideFA	0	0	0.0118872
141	up_dipeptideGD	0	-0.00233848	0.0118872
163	up_dipeptideHK	0	0	0.0118872
257	up_dipeptideNQ	0	0	0.0118872
393	dn_dipeptideAD	0	-0.00233232	0.0118872
423	dn_dipeptideDA	0.00731004	-0.00233689	0.0118872
430	dn_dipeptideDL	0.012319	-0.00333464	0.0118872
462	dn_dipeptideFF	0.0251314	-0.00249728	0.0118872
548	dn_dipeptideLC	0.0208079	0	0.0118872
268	up_dipeptidePH	0.00653625	-0.00236705	0.011664
612	dn_dipeptidePT	0.00643984	-0.00226882	0.011664
674	dn_dipeptideSY	0	0	0.011664
107	up_dipeptideED	0.00626522	-0.00334298	0.011441
139	up_dipeptideGA	0	-0.00234237	0.011441
330	up_dipeptideSP	0.0130147	0	0.011441
397	dn_dipeptideAI	0	-0.00232713	0.011441
497	dn_dipeptideHF	0	0	0.011441
592	dn_dipeptideNQ	0.00545818	-0.00227832	0.011441
606	dn_dipeptidePL	0.0109015	0	0.011441
679	dn_dipeptideTE	0.00584888	-0.00233247	0.011441
313	up_dipeptideRT	0	0	0.0112182
368	up_dipeptideVP	0	0	0.0112182
413	dn_dipeptideCK	0.0116683	0	0.0112182
682	dn_dipeptideTI	0.0390095	-0.00228192	0.0112182
111	up_dipeptideEI	0.0104834	0	0.0109954
175	up_dipeptideIE	0.0288753	0	0.0109954
603	dn_dipeptidePH	0	-0.00239591	0.0109954
705	dn_dipeptideVR	0.0078498	-0.0023479	0.0109954
724	dn_dipeptideYF	0	-0.00249023	0.0109954
339	up_dipeptideTC	0	0	0.0107727
485	dn_dipeptideGP	0.0379119	-0.00346319	0.0107727
607	dn_dipeptidePN	0.01071	-0.00241091	0.0107727
525	dn_dipeptideIT	0.0432061	0	0.0105502
571	dn_dipeptideML	0	0	0.0105502
18	hbond_sugar:backbone_C	0.108097	-0.000846533	0.00966115
147	up_dipeptideGK	0.123733	-0.00171954	0.00744648
204	up_dipeptideKR	0.11563	-0.00067842	0.00744648
534	dn_dipeptideKI	0.0916821	-0.000685544	0.00722564
610	dn_dipeptidePR	0.0866602	-0.000768544	0.00722564
275	up_dipeptidePR	0.0593314	-0.000176762	0.0070049
529	dn_dipeptideKD	0.0826567	-6.15903e-05	0.00678428
273	up_dipeptidePP	0.101151	-0.000521523	0.00634337
611	dn_dipeptidePS	0.145334	-0.000633282	0.00612309
93	up_dipeptideDF	0.104227	0.00187421	0.00590291
177	up_dipeptideIG	0.141243	0.00278478	0.00590291
322	up_dipeptideSF	0.150682	0.000771743	0.00590291
225	up_dipeptideLR	0.100872	-0.00116955	0.00568285
386	up_dipeptideYK	0.129146	0.00236807	0.00568285
552	dn_dipeptideLG	0.0919931	0.00688398	0.00568285
346	up_dipeptideTK	0.113122	0.00254857	0.0054629
200	up_dipeptideKL	0.120999	-0.000578854	0.00502333
665	dn_dipeptideSL	0.0680249	0.00256275	0.00480371
478	dn_dipeptideGF	0.114444	0.000344368	0.00392635
47	aacodeLEU	0.341364	-0.00138132	0.00370728
725	dn_dipeptideYG	4.0668	0.00763783	0
