# Supplementary material for: Structure-based prediction and characterization of photo-crosslinking in native protein–RNA complexes
Source: Nat Commun. 2024 Mar 13;15:2279. doi: 10.1038/s41467-024-46429-y (PMC10937933; doi:10.1038/s41467-024-46429-y)
Supplement: Supplementary file 12 — Dataset 9 [file 41467_2024_46429_MOESM12_ESM.xlsx]

## Sheet: Dataset S9
Supplementary Data 9: Crosslinked amino acids in the 80s ribosome. Only amino acids in the structure (PDB: 6Z6M) are included.
#	RBS	Protein accession	Chain.AA_resid	contacting RNA
1	sp|P39023|RL3_HUMAN.R169	P39023	LB.ARG169	0
2	sp|P62847|RS24_HUMAN.M74	P62847	SY.MET74	0
3	sp|P62263|RS14_HUMAN.P110	P62263	SO.PRO110	0
4	sp|Q8NC51|PAIRB_HUMAN.S202	Q8NC51	CD.SER202	1
5	sp|P46776|RL27A_HUMAN.Y61	P46776	La.TYR61	1
6	sp|P46779|RL28_HUMAN.R39	P46779	Lr.ARG39	1
7	sp|P61247|RS3A_HUMAN.W117	P61247	SB.TRP117	1
8	sp|P62280|RS11_HUMAN.V111	P62280	SL.VAL111	0
9	sp|P62081|RS7_HUMAN.A59	P62081	SH.ALA59	0
10	sp|P62081|RS7_HUMAN.I100	P62081	SH.ILE100	0
11	sp|P46781|RS9_HUMAN.S160	P46781	SJ.SER160	0
12	sp|P39023|RL3_HUMAN.S2	P39023	LB.SER2	1
13	sp|P62847|RS24_HUMAN.V54	P62847	SY.VAL54	0
14	sp|P23396|RS3_HUMAN.Q145	P23396	SD.GLN145	1
15	sp|P84098|RL19_HUMAN.Y120	P84098	LR.TYR120	1
16	sp|P18124|RL7_HUMAN.Y61	P18124	LF.TYR61	1
17	sp|P63220|RS21_HUMAN.G63	P63220	SV.GLY63	0
18	sp|P62854|RS26_HUMAN.D60	P62854	Sa.ASP60	0
19	sp|P39023|RL3_HUMAN.L171	P39023	LB.LEU171	0
20	sp|P62241|RS8_HUMAN.C71	P62241	SI.CYS71	1
21	sp|P62857|RS28_HUMAN.M35	P62857	Sc.MET35	0
22	sp|P62906|RL10A_HUMAN.L138	P62906	Lz.LEU138	0
23	sp|P62917|RL8_HUMAN.Y89	P62917	LA.TYR89	1
24	sp|P62753|RS6_HUMAN.M217	P62753	SG.MET217	0
25	sp|P62424|RL7A_HUMAN.W237	P62424	LG.TRP237	0
26	sp|P60866|RS20_HUMAN.I20	P60866	SU.ILE20	0
27	sp|P62891|RL39_HUMAN.S2	P62891	Ll.SER2	1
28	sp|P62917|RL8_HUMAN.F87	P62917	LA.PHE87	0
29	sp|P62917|RL8_HUMAN.V61	P62917	LA.VAL61	0
30	sp|P62753|RS6_HUMAN.D152	P62753	SG.ASP152	0
31	sp|P23396|RS3_HUMAN.I126	P23396	SD.ILE126	0
32	sp|P23396|RS3_HUMAN.Y107	P23396	SD.TYR107	0
33	sp|P23396|RS3_HUMAN.K90	P23396	SD.LYS90	0
34	sp|P62861|RS30_HUMAN.P47	P62861	Se.PRO47	0
35	sp|Q07020|RL18_HUMAN.C134	Q07020	LQ.CYS134	0
36	sp|P62263|RS14_HUMAN.Q20	P62263	SO.GLN20	0
37	sp|P18124|RL7_HUMAN.R62	P18124	LF.ARG62	0
38	sp|P62701|RS4X_HUMAN.C41	P62701	SE.CYS41	0
39	sp|P62753|RS6_HUMAN.V153	P62753	SG.VAL153	0
40	sp|P62753|RS6_HUMAN.V180	P62753	SG.VAL180	1
41	sp|P39023|RL3_HUMAN.F118	P39023	LB.PHE118	1
42	sp|P15880|RS2_HUMAN.Y250	P15880	SC.TYR250	1
43	sp|P39023|RL3_HUMAN.P259	P39023	LB.PRO259	1
44	sp|P61353|RL27_HUMAN.H40	P61353	LZ.HIS40	0
45	sp|P61247|RS3A_HUMAN.Q202	P61247	SB.GLN202	1
46	sp|P08708|RS17_HUMAN.R67	P08708	SR.ARG67	1
47	sp|P61247|RS3A_HUMAN.D196	P61247	SB.ASP196	0
48	sp|P61247|RS3A_HUMAN.K199	P61247	SB.LYS199	0
49	sp|P60866|RS20_HUMAN.M56	P60866	SU.MET56	1
50	sp|P40429|RL13A_HUMAN.V127	P40429	LO.VAL127	1
51	sp|P50914|RL14_HUMAN.M113	P50914	LM.MET113	1
52	sp|P35268|RL22_HUMAN.P77	P35268	LU.PRO77	0
53	sp|P13639|EF2_HUMAN.K61	P13639	CB.LYS61	0
54	sp|P23396|RS3_HUMAN.K151	P23396	SD.LYS151	1
55	sp|Q02543|RL18A_HUMAN.V67	Q02543	LS.VAL67	1
56	sp|P50914|RL14_HUMAN.F17	P50914	LM.PHE17	1
57	sp|P60866|RS20_HUMAN.H18	P60866	SU.HIS18	0
58	sp|P62906|RL10A_HUMAN.K133	P62906	Lz.LYS133	0
59	sp|P61254|RL26_HUMAN.N4	P61254	LY.ASN4	1
60	sp|Q02878|RL6_HUMAN.R52	Q02878	LE.ARG52	1
61	sp|P62424|RL7A_HUMAN.F32	P62424	LG.PHE32	0
62	sp|P36578|RL4_HUMAN.C96	P36578	LC.CYS96	0
63	sp|P42766|RL35_HUMAN.Q65	P42766	Lh.GLN65	0
64	sp|P23396|RS3_HUMAN.F125	P23396	SD.PHE125	0
65	sp|P23396|RS3_HUMAN.Y120	P23396	SD.TYR120	0
66	sp|P46777|RL5_HUMAN.C62	P46777	LD.CYS62	0
67	sp|P62266|RS23_HUMAN.G109	P62266	SX.GLY109	0
68	sp|P62753|RS6_HUMAN.C12	P62753	SG.CYS12	0
69	sp|P46777|RL5_HUMAN.Y207	P46777	LD.TYR207	1
70	sp|P08865|RSSA_HUMAN.T104	P08865	SA.THR104	0
71	sp|P62263|RS14_HUMAN.V21	P62263	SO.VAL21	0
72	sp|P61247|RS3A_HUMAN.A200	P61247	SB.ALA200	0
73	sp|P62081|RS7_HUMAN.L122	P62081	SH.LEU122	1
74	sp|P61927|RL37_HUMAN.R73	P61927	Lj.ARG73	0
75	sp|P40429|RL13A_HUMAN.Y48	P40429	LO.TYR48	1
76	sp|P62899|RL31_HUMAN.I29	P62899	Ld.ILE29	0
77	sp|P39019|RS19_HUMAN.P47	P39019	ST.PRO47	0
78	sp|P62906|RL10A_HUMAN.C164	P62906	Lz.CYS164	1
79	sp|P62249|RS16_HUMAN.K98	P62249	SQ.LYS98	0
80	sp|Q02543|RL18A_HUMAN.F68	Q02543	LS.PHE68	1
81	sp|P62854|RS26_HUMAN.A35	P62854	Sa.ALA35	0
82	sp|P62280|RS11_HUMAN.C131	P62280	SL.CYS131	0
83	sp|P61927|RL37_HUMAN.F74	P61927	Lj.PHE74	1
84	sp|P61254|RL26_HUMAN.F3	P61254	LY.PHE3	1
85	sp|P62888|RL30_HUMAN.G86	P62888	Lc.GLY86	0
86	sp|P62841|RS15_HUMAN.K52	P62841	SP.LYS52	1
87	sp|P13639|EF2_HUMAN.C41	P13639	CB.CYS41	0
88	sp|P62273|RS29_HUMAN.W8	P62273	Sd.TRP8	0
89	sp|P36578|RL4_HUMAN.W267	P36578	LC.TRP267	0
90	sp|P40429|RL13A_HUMAN.V126	P40429	LO.VAL126	1
91	sp|P50914|RL14_HUMAN.C42	P50914	LM.CYS42	0
92	sp|Q02878|RL6_HUMAN.H211	Q02878	LE.HIS211	0
93	sp|Q02878|RL6_HUMAN.K210	Q02878	LE.LYS210	0
94	sp|P62424|RL7A_HUMAN.F39	P62424	LG.PHE39	1
95	sp|Q07020|RL18_HUMAN.T122	Q07020	LQ.THR122	0
96	sp|P36578|RL4_HUMAN.C3	P36578	LC.CYS3	0
97	sp|P62701|RS4X_HUMAN.S223	P62701	SE.SER223	0
98	sp|P35268|RL22_HUMAN.L83	P35268	LU.LEU83	0
99	sp|P23396|RS3_HUMAN.Y87	P23396	SD.TYR87	0
100	sp|P40429|RL13A_HUMAN.F47	P40429	LO.PHE47	0
101	sp|Q02878|RL6_HUMAN.V88	Q02878	LE.VAL88	1
102	sp|P13639|EF2_HUMAN.C567	P13639	CB.CYS567	0
103	sp|P61353|RL27_HUMAN.K107	P61353	LZ.LYS107	1
104	sp|P62266|RS23_HUMAN.H110	P62266	SX.HIS110	1
105	sp|P61254|RL26_HUMAN.H61	P61254	LY.HIS61	1
106	sp|P23396|RS3_HUMAN.R54	P23396	SD.ARG54	0
107	sp|P62249|RS16_HUMAN.R69	P62249	SQ.ARG69	0
108	sp|P46782|RS5_HUMAN.I169	P46782	SF.ILE169	1
109	sp|P23396|RS3_HUMAN.A118	P23396	SD.ALA118	0
110	sp|P62424|RL7A_HUMAN.V27	P62424	LG.VAL27	0
111	sp|P13639|EF2_HUMAN.D62	P13639	CB.ASP62	0
112	sp|Q9UQ80|PA2G4_HUMAN.A264	Q9UQ80	CA.ALA264	0
113	sp|P62888|RL30_HUMAN.C92	P62888	Lc.CYS92	1
114	sp|P46783|RS10_HUMAN.V27	P46783	SK.VAL27	1
115	sp|P46781|RS9_HUMAN.F147	P46781	SJ.PHE147	1
116	sp|Q02878|RL6_HUMAN.Y282	Q02878	LE.TYR282	0
117	sp|P62424|RL7A_HUMAN.S246	P62424	LG.SER246	1
118	sp|P36578|RL4_HUMAN.K294	P36578	LC.LYS294	0
119	sp|P62280|RS11_HUMAN.Y36	P62280	SL.TYR36	1
120	sp|P62899|RL31_HUMAN.Y108	P62899	Ld.TYR108	0
121	sp|P35268|RL22_HUMAN.Y82	P35268	LU.TYR82	1
122	sp|P62847|RS24_HUMAN.T69	P62847	SY.THR69	0
123	sp|P40429|RL13A_HUMAN.R49	P40429	LO.ARG49	1
124	sp|P62263|RS14_HUMAN.T107	P62263	SO.THR107	0
125	sp|P62917|RL8_HUMAN.H50	P62917	LA.HIS50	1
126	sp|P62854|RS26_HUMAN.I44	P62854	Sa.ILE44	0
127	sp|P46777|RL5_HUMAN.G2	P46777	LD.GLY2	1
128	sp|P42766|RL35_HUMAN.L81	P42766	Lh.LEU81	1
129	sp|P83731|RL24_HUMAN.R44	P83731	LW.ARG44	1
130	sp|P15880|RS2_HUMAN.A154	P15880	SC.ALA154	0
131	sp|P61353|RL27_HUMAN.Y38	P61353	LZ.TYR38	1
132	sp|P42677|RS27_HUMAN.T74	P42677	Sb.THR74	0
133	sp|Q9Y3U8|RL36_HUMAN.L3	Q9Y3U8	Li.LEU3	0
134	sp|P62266|RS23_HUMAN.Y134	P62266	SX.TYR134	0
135	sp|P61247|RS3A_HUMAN.L188	P61247	SB.LEU188	0
136	sp|P62753|RS6_HUMAN.S148	P62753	SG.SER148	0
137	sp|P62081|RS7_HUMAN.A96	P62081	SH.ALA96	0
138	sp|P60866|RS20_HUMAN.I17	P60866	SU.ILE17	0
139	sp|P83731|RL24_HUMAN.K43	P83731	LW.LYS43	0
140	sp|P46776|RL27A_HUMAN.C70	P46776	La.CYS70	0
141	sp|P35268|RL22_HUMAN.R97	P35268	LU.ARG97	1
142	sp|P62424|RL7A_HUMAN.K245	P62424	LG.LYS245	1
143	sp|Q02878|RL6_HUMAN.C44	Q02878	LE.CYS44	1
144	sp|P62753|RS6_HUMAN.C100	P62753	SG.CYS100	0
145	sp|P18124|RL7_HUMAN.L179	P18124	LF.LEU179	0
146	sp|Q02878|RL6_HUMAN.S170	Q02878	LE.SER170	0
147	sp|P08865|RSSA_HUMAN.Y156	P08865	SA.TYR156	0
148	sp|P62081|RS7_HUMAN.F63	P62081	SH.PHE63	0
149	sp|P39023|RL3_HUMAN.C114	P39023	LB.CYS114	0
150	sp|P62277|RS13_HUMAN.K76	P62277	SN.LYS76	1
151	sp|P62854|RS26_HUMAN.R42	P62854	Sa.ARG42	0
152	sp|P46777|RL5_HUMAN.K19	P46777	LD.LYS19	1
153	sp|P46781|RS9_HUMAN.R17	P46781	SJ.ARG17	1
154	sp|P62753|RS6_HUMAN.E150	P62753	SG.GLU150	0
155	sp|P39023|RL3_HUMAN.C253	P39023	LB.CYS253	1
156	sp|P62280|RS11_HUMAN.C60	P62280	SL.CYS60	0
157	sp|P61313|RL15_HUMAN.K176	P61313	LN.LYS176	1
158	sp|P50914|RL14_HUMAN.K114	P50914	LM.LYS114	1
159	sp|P50914|RL14_HUMAN.T43	P50914	LM.THR43	0
160	sp|P62269|RS18_HUMAN.W82	P62269	SS.TRP82	1
161	sp|P62241|RS8_HUMAN.F197	P62241	SI.PHE197	0
162	sp|P62241|RS8_HUMAN.C182	P62241	SI.CYS182	1
163	sp|P18077|RL35A_HUMAN.E38	P18077	Lf.GLU38	0
164	sp|P62269|RS18_HUMAN.W127	P62269	SS.TRP127	0
165	sp|P62241|RS8_HUMAN.R77	P62241	SI.ARG77	0
166	sp|P62847|RS24_HUMAN.F72	P62847	SY.PHE72	0
167	sp|P62424|RL7A_HUMAN.V28	P62424	LG.VAL28	0
168	sp|P62854|RS26_HUMAN.Y73	P62854	Sa.TYR73	0
169	sp|Q02878|RL6_HUMAN.I232	Q02878	LE.ILE232	0
170	sp|P46782|RS5_HUMAN.T168	P46782	SF.THR168	1
171	sp|P62424|RL7A_HUMAN.W57	P62424	LG.TRP57	1
172	sp|P62847|RS24_HUMAN.F58	P62847	SY.PHE58	0
173	sp|P62424|RL7A_HUMAN.L98	P62424	LG.LEU98	0
174	sp|Q02543|RL18A_HUMAN.C22	Q02543	LS.CYS22	0
175	sp|P62847|RS24_HUMAN.K49	P62847	SY.LYS49	0
176	sp|P61313|RL15_HUMAN.Y81	P61313	LN.TYR81	0
177	sp|P62249|RS16_HUMAN.G75	P62249	SQ.GLY75	1
178	sp|P15880|RS2_HUMAN.T122	P15880	SC.THR122	0
179	sp|P62854|RS26_HUMAN.Y62	P62854	Sa.TYR62	0
180	sp|P83731|RL24_HUMAN.W51	P83731	LW.TRP51	1
181	sp|P62854|RS26_HUMAN.S81	P62854	Sa.SER81	0
182	sp|P62851|RS25_HUMAN.C59	P62851	SZ.CYS59	0
183	sp|P08708|RS17_HUMAN.L24	P08708	SR.LEU24	0
184	sp|P46779|RL28_HUMAN.T24	P46779	Lr.THR24	1
185	sp|Q02878|RL6_HUMAN.L168	Q02878	LE.LEU168	0
186	sp|P62891|RL39_HUMAN.I27	P62891	Ll.ILE27	1
187	sp|P39023|RL3_HUMAN.V262	P39023	LB.VAL262	1
188	sp|P62244|RS15A_HUMAN.C30	P62244	SW.CYS30	0
189	sp|P15880|RS2_HUMAN.C188	P15880	SC.CYS188	0
190	sp|P47914|RL29_HUMAN.Y98	P47914	Lb.TYR98	1
191	sp|P46778|RL21_HUMAN.W125	P46778	LT.TRP125	1
192	sp|P62263|RS14_HUMAN.T105	P62263	SO.THR105	0
193	sp|P39023|RL3_HUMAN.F264	P39023	LB.PHE264	0
194	sp|P23396|RS3_HUMAN.L142	P23396	SD.LEU142	0
195	sp|P62891|RL39_HUMAN.H4	P62891	Ll.HIS4	1
196	sp|P15880|RS2_HUMAN.L195	P15880	SC.LEU195	0
197	sp|P61313|RL15_HUMAN.G175	P61313	LN.GLY175	0
198	sp|P23396|RS3_HUMAN.S83	P23396	SD.SER83	0
199	sp|P46781|RS9_HUMAN.V46	P46781	SJ.VAL46	0
200	sp|P46776|RL27A_HUMAN.I43	P46776	La.ILE43	1
201	sp|P23396|RS3_HUMAN.K141	P23396	SD.LYS141	1
202	sp|P61254|RL26_HUMAN.K2	P61254	LY.LYS2	1
203	sp|P62241|RS8_HUMAN.C100	P62241	SI.CYS100	0
204	sp|P36578|RL4_HUMAN.S66	P36578	LC.SER66	0
205	sp|P62979|RS27A_HUMAN.C149	P62979	Sf.CYS149	0
206	sp|P62249|RS16_HUMAN.F13	P62249	SQ.PHE13	1
207	sp|Q07020|RL18_HUMAN.I120	Q07020	LQ.ILE120	0
208	sp|P62280|RS11_HUMAN.K38	P62280	SL.LYS38	0
209	sp|P26373|RL13_HUMAN.K177	P26373	LL.LYS177	0
210	sp|P83731|RL24_HUMAN.C36	P83731	LW.CYS36	0
211	sp|P63220|RS21_HUMAN.M62	P63220	SV.MET62	0
212	sp|P46781|RS9_HUMAN.P170	P46781	SJ.PRO170	0
213	sp|Q02878|RL6_HUMAN.E229	Q02878	LE.GLU229	0
214	sp|P62917|RL8_HUMAN.Y40	P62917	LA.TYR40	1
215	sp|P46779|RL28_HUMAN.M125	P46779	Lr.MET125	0
216	sp|P62847|RS24_HUMAN.Y48	P62847	SY.TYR48	1
217	sp|P23396|RS3_HUMAN.V58	P23396	SD.VAL58	0
218	sp|P62701|RS4X_HUMAN.R245	P62701	SE.ARG245	0
219	sp|P49207|RL34_HUMAN.I97	P49207	Lg.ILE97	1
220	sp|P36578|RL4_HUMAN.R268	P36578	LC.ARG268	0
221	sp|P62081|RS7_HUMAN.S119	P62081	SH.SER119	1
222	sp|P62861|RS30_HUMAN.T48	P62861	Se.THR48	0
223	sp|P62701|RS4X_HUMAN.P31	P62701	SE.PRO31	0
224	sp|P62917|RL8_HUMAN.P66	P62917	LA.PRO66	0
225	sp|P23396|RS3_HUMAN.R94	P23396	SD.ARG94	0
226	sp|P61513|RL37A_HUMAN.Y37	P61513	Lp.TYR37	0
227	sp|P18077|RL35A_HUMAN.Y34	P18077	Lf.TYR34	1
228	sp|P15880|RS2_HUMAN.R194	P15880	SC.ARG194	1
229	sp|P35268|RL22_HUMAN.Y85	P35268	LU.TYR85	1
230	sp|P23396|RS3_HUMAN.R106	P23396	SD.ARG106	0
231	sp|P62241|RS8_HUMAN.Q168	P62241	SI.GLN168	1
232	sp|P62249|RS16_HUMAN.H77	P62249	SQ.HIS77	1
233	sp|P62249|RS16_HUMAN.I68	P62249	SQ.ILE68	0
234	sp|P83881|RL36A_HUMAN.C88;	P83881	Lo.CYS88	0
235	sp|P61254|RL26_HUMAN.Y74;	P61254	LY.TYR74	1
236	sp|P62424|RL7A_HUMAN.A99	P62424	LG.ALA99	0
237	sp|P62081|RS7_HUMAN.P102	P62081	SH.PRO102	1
238	sp|P60866|RS20_HUMAN.L88	P60866	SU.LEU88	1
239	sp|Q02878|RL6_HUMAN.Y116	Q02878	LE.TYR116	0
240	sp|P39023|RL3_HUMAN.W122	P39023	LB.TRP122	0
241	sp|P62861|RS30_HUMAN.F49	P62861	Se.PHE49	0
242	sp|P62081|RS7_HUMAN.T123	P62081	SH.THR123	1
243	sp|P62277|RS13_HUMAN.R64	P62277	SN.ARG64	1
244	sp|P62899|RL31_HUMAN.G37	P62899	Ld.GLY37	0
245	sp|P61254|RL26_HUMAN.H18	P61254	LY.HIS18	1
246	sp|P62249|RS16_HUMAN.G74	P62249	SQ.GLY74	1
247	sp|P18124|RL7_HUMAN.L28	P18124	LF.LEU28	0
248	sp|P62829|RL23_HUMAN.Y38	P62829	LV.TYR38	1
249	sp|P15880|RS2_HUMAN.C229	P15880	SC.CYS229	0
250	sp|P61254|RL26_HUMAN.F19	P61254	LY.PHE19	1
251	sp|P49207|RL34_HUMAN.Y34	P49207	Lg.TYR34	1
252	sp|P15880|RS2_HUMAN.F127	P15880	SC.PHE127	0
253	sp|P62841|RS15_HUMAN.R51	P62841	SP.ARG51	1
254	sp|P08865|RSSA_HUMAN.A91	P08865	SA.ALA91	0
255	sp|P18124|RL7_HUMAN.E27	P18124	LF.GLU27	1
256	sp|P62081|RS7_HUMAN.T121	P62081	SH.THR121	1
257	sp|P15880|RS2_HUMAN.T252	P15880	SC.THR252	0
258	sp|P62280|RS11_HUMAN.N65	P62280	SL.ASN65	1
259	sp|P62263|RS14_HUMAN.M75	P62263	SO.MET75	0
260	sp|P49207|RL34_HUMAN.R21	P49207	Lg.ARG21	1
261	sp|P61254|RL26_HUMAN.Y81	P61254	LY.TYR81	0
262	sp|P62891|RL39_HUMAN.W26	P62891	Ll.TRP26	1
263	sp|P62854|RS26_HUMAN.E46	P62854	Sa.GLU46	0
264	sp|P08708|RS17_HUMAN.G125	P08708	SR.GLY125	1
265	sp|P46781|RS9_HUMAN.R18	P46781	SJ.ARG18	1
266	sp|P61353|RL27_HUMAN.P37	P61353	LZ.PRO37	0
267	sp|Q07020|RL18_HUMAN.H162	Q07020	LQ.HIS162	1
268	sp|P15880|RS2_HUMAN.I130	P15880	SC.ILE130	0
269	sp|P15880|RS2_HUMAN.C182	P15880	SC.CYS182	0
270	sp|P62847|RS24_HUMAN.T62	P62847	SY.THR62	1
271	sp|Q9UQ80|PA2G4_HUMAN.F266	Q9UQ80	CA.PHE266	1
272	sp|P62899|RL31_HUMAN.I33	P62899	Ld.ILE33	0
